# Supplementary material for: Physiological Response of Corynebacterium glutamicum to Increasingly Nutrient-Rich Growth Conditions
Source: Front Microbiol. 2018 Aug 29;9:2058. doi: 10.3389/fmicb.2018.02058 (PMC6123352; doi:10.3389/fmicb.2018.02058)
Supplement: Supplementary file 1 [file Table_1.XLSX]

## Sheet: Supp_Info
Supplementary Material: tables 2 and 3
Physiological response of Corynebacterium glutamicum to increasingly nutrient-rich growth conditions
Michaela Graf, Julia Zieringer, Thorsten Haas, Alexander Nieß, Bastian Blombach, Ralf Takors*
Institute of Biochemical Engineering, University of Stuttgart, Stuttgart, Germany
* Correspondence:
Prof. Dr.-Ing. Ralf Takors
takors@ibvt.uni-stuttgart.de

## Sheet: ATP_costs
ATP consumption starting biosynthesis from precursors, assuming 1.2 ATP = 1 NADH
The given stoichiometries are based on Kaleta et al. 2013
P/O ratio:	1.2			ATP (~P)					-: production
			NADH	1.2					+: consumption
SUPPLEMENTARY Table 2: ATP net costs starting from precursors for biosynthesis of amino acids									Publication Table 4: Mean amino acid composition of C. glutamicum				SUPPLEMENTARY Table 3: ATP net costs for AA-synthesis of C. glutamicum from precursors
Amino acid	Energy		Others				net ATP cost		Amino acid	MEAN value			Amino acid	'ATP cost x mean composition'
	ATP	NADH	NADPH	NH3	Mlthf	CO2				µmol gCDW-1				µmol net ATP gCDW-1
Ala	0	0	1	1	0	0	0		Ala	711			Ala	0
Arg	5	-1	3	4	0	1	3.8		Arg	191.667			Arg	728.333
Asn	2	0	1	2	0	0	2		Asn	193.5			Asn	387
Asp	0	0	1	1	0	0	0		Asp	193.5			Asp	0
Cys	6	-1	3	1	0	0	4.8		Cys	87			Cys	417.6
Glu	0	0	1	1	0	0	0		Glu	486			Glu	0
Gln	1	0	1	2	0	0	1		Gln	444.5			Gln	444.5
Gly	0	-1	1	1	-1	0	-1.2		Gly	372			Gly	-446.4
His	6	-2	2	3	1	0	3.6		His	67			His	241.2
Ile	2	0	5	1	0	-1	2		Ile	188.5			Ile	377
Leu	0	-1	2	1	0	-2	-1.2		Leu	308			Leu	-369.6
Lys	2	0	4	2	0	-1	2		Lys	211			Lys	422
Met	10	-1	6	1	1	0	8.8		Met	109			Met	959.2
Phe	1	0	2	1	0	-1	1		Phe	134.667			Phe	134.667
Pro	1	0	3	1	0	0	1		Pro	160.333			Pro	160.333
Ser	0	-1	1	1	0	0	-1.2		Ser	272			Ser	-326.4
Thr	2	0	3	1	0	0	2		Thr	265.667			Thr	531.333
Trp	5	-1	1	2	0	-1	3.8		Trp	54			Trp	205.2
Tyr	1	-1	2	1	0	-1	-0.2		Tyr	77.3333			Tyr	-15.4667
Val	0	0	2	1	0	-1	0		Val	299.667			Val	0
													SUM	3850.5
Reference: Kaleta, C., Schäuble, S., Rinas, U., and Schuster, S. (2013). Metabolic costs of amino acid and protein production in Escherichia coli. Biotechnology journal, 8(9), 1105-1114. doi: 10.1002/biot.201200267
