# Supplementary material for: Physiological Response of Corynebacterium glutamicum to Increasingly Nutrient-Rich Growth Conditions
Source: Front Microbiol. 2018 Aug 29;9:2058. doi: 10.3389/fmicb.2018.02058 (PMC6123352; doi:10.3389/fmicb.2018.02058)
Supplement: Supplementary file 2 [file Table_2.XLS]

## Sheet: Supp_Info
Supplementary Material: stoichiometric network model iMG481
Physiological response of Corynebacterium glutamicum to increasingly nutrient-rich growth conditions
Michaela Graf, Julia Zieringer, Thorsten Haas, Alexander Nieß, Bastian Blombach, Ralf Takors*
Institute of Biochemical Engineering, University of Stuttgart, Stuttgart, Germany
* Correspondence:
Prof. Dr.-Ing. Ralf Takors
takors@ibvt.uni-stuttgart.de

## Sheet: Reaction List
Abbreviation	Description	Reaction	Subsystem
R_glk	glk	atp[c] + glc_D[c] -> adp[c] + g6p[c]	GlycolysisGluconeogenesis
R_pgi	pgi	g6p[c] <=> f6p[c]	GlycolysisGluconeogenesis
R_pfkA	pfkA	atp[c] + f6p[c] -> adp[c] + fdp[c]	GlycolysisGluconeogenesis
R_fbp	fbp	fdp[c] + h2o[c] -> 3 h[c] + f6p[c] + pi[c]	GlycolysisGluconeogenesis
R_fda	fda	fdp[c] <=> dhap[c] + g3p[c]	GlycolysisGluconeogenesis
R_tpiA	tpiA	dhap[c] -> g3p[c]	GlycolysisGluconeogenesis
R_gapA	gapA	2 h[c] + pi[c] + g3p[c] + nad[c] -> 13dpg[c] + nadh[c]	GlycolysisGluconeogenesis
R_gapB	gapB	13dpg[c] + nadph[c] -> pi[c] + g3p[c] + nadp[c]	GlycolysisGluconeogenesis
R_pgk	pgk	adp[c] + 13dpg[c] <=> atp[c] + 3pg[c]	GlycolysisGluconeogenesis
R_pgm	pgm	3pg[c] <=> 2pg[c]	GlycolysisGluconeogenesis
R_eno	eno	2pg[c] <=> h2o[c] + pep[c]	GlycolysisGluconeogenesis
R_pyk	pyk	adp[c] + pep[c] -> atp[c] + pyr[c]	GlycolysisGluconeogenesis
R_ldh	ldh	h[c] + nadh[c] + pyr[c] <=> nad[c] + lac_L[c]	Oxidative Phosphorylation
R_pps	pps	atp[c] + h2o[c] + pyr[c] -> 3 h[c] + pi[c] + pep[c] + amp[c]	GlycolysisGluconeogenesis
R_mez	mez	nadp[c] + mal_L[c] -> h[c] + nadph[c] + pyr[c] + co2[c]	Anaplerotic reactions
R_pta	pta	3 h[c] + pi[c] + accoa[c] <=> actp[c] + coa[c]	Pyruvate Metabolism
R_ackA	ackA	h[c] + atp[c] + ac[c] <=> adp[c] + actp[c]	Pyruvate Metabolism
R_pqo	pqo	h2o[c] + pyr[c] + q8[c] -> co2[c] + ac[c] + q8h2[c]	Oxidative Phosphorylation
R_fdhF	fdhF	nad[c] + for[c] -> h[c] + nadh[c] + co2[c]	Pyruvate Metabolism
R_pdh	pdh	nad[c] + pyr[c] + coa[c] -> h[c] + nadh[c] + co2[c] + accoa[c]	GlycolysisGluconeogenesis
R_gltA	gltA	h2o[c] + accoa[c] + oaa[c] -> coa[c] + cit[c]	Citric Acid Cycle
R_acnA	acnA	cit[c] <=> h2o[c] + acn[c]	Citric Acid Cycle
R_acnB	acnB	h2o[c] + acn[c] <=> icit[c]	Citric Acid Cycle
R_icd	icd	nadp[c] + icit[c] <=> h[c] + nadph[c] + co2[c] + akg[c]	Citric Acid Cycle
R_odhA	odhA	nad[c] + coa[c] + akg[c] -> h[c] + nadh[c] + co2[c] + succoa[c]	Citric Acid Cycle
R_sucD	sucD	3 h[c] + adp[c] + pi[c] + succoa[c] -> atp[c] + coa[c] + suc[c]	Citric Acid Cycle
R_sdhCAB	sdhCAB	2 h[e] + q8[c] + suc[c] <=> 2 h[c] + q8h2[c] + fum[c]	Citric Acid Cycle
R_fumC	fumC	h2o[c] + fum[c] <=> mal_L[c]	Citric Acid Cycle
R_mdh	mdh	h[c] + nadh[c] + oaa[c] -> nad[c] + mal_L[c]	Citric Acid Cycle
R_aceA	aceA	icit[c] -> suc[c] + glx[c]	Anaplerotic reactions
R_aceB	aceB	h2o[c] + accoa[c] + glx[c] -> mal_L[c] + coa[c]	Anaplerotic reactions
R_pckG	pckG	oaa[c] + gtp[c] -> pep[c] + co2[c] + gdp[c]	Anaplerotic reactions
R_ppc	ppc	h2o[c] + pep[c] + co2[c] -> 3 h[c] + pi[c] + oaa[c]	Anaplerotic reactions
R_pyc	pyc	atp[c] + pyr[c] + hco3[c] -> 2 h[c] + adp[c] + pi[c] + oaa[c]	Anaplerotic reactions
R_HCO3E	HCO3E	h2o[c] + co2[c] <=> h[c] + hco3[c]	Unassigned
R_zwf	zwf	g6p[c] + nadp[c] -> h[c] + nadph[c] + 6pgl[c]	Pentose Phosphate Pathway
R_opcA	opcA	h2o[c] + 6pgl[c] -> 6pgc[c]	Pentose Phosphate Pathway
R_gnd	gnd	nadp[c] + 6pgc[c] -> h[c] + nadph[c] + co2[c] + ru5p_D[c]	Pentose Phosphate Pathway
R_rpi	rpi	ru5p_D[c] <=> r5p[c]	Pentose Phosphate Pathway
R_rpe	rpe	ru5p_D[c] <=> xu5p_D[c]	Pentose Phosphate Pathway
R_tkt_1	tkt_1	r5p[c] + xu5p_D[c] <=> g3p[c] + s7p[c]	Pentose Phosphate Pathway
R_tal	tal	g3p[c] + s7p[c] <=> f6p[c] + e4p[c]	Pentose Phosphate Pathway
R_tkt_2	tkt_2	xu5p_D[c] + e4p[c] <=> f6p[c] + g3p[c]	Pentose Phosphate Pathway
R_cyto_bd_complex	cyto-bd-complex	2 h[c] + q8h2[c] + 0.5 o2[c] -> 2 h[e] + h2o[c] + q8[c]	Oxidative Phosphorylation
R_ATPase	ATPase	4 h[e] + adp[c] + pi[c] <=> 3 h[c] + atp[c] + h2o[c]
R_ndh	ndh	h[c] + nadh[c] + q8[c] -> nad[c] + q8h2[c]	Oxidative Phosphorylation
R_trxB	trxB	h[c] + nadph[c] + trdox[c] -> nadp[c] + trdrd[c]	Oxidative Phosphorylation
R_cysI	cysI	3 h2o[c] + 3 nadp[c] + h2s[c] <=> 5 h[c] + 3 nadph[c] + so3[c]	Cysteine Metabolism
R_ppnK	ppnK	atp[c] + nad[c] <=> adp[c] + nadp[c]	Cofactor and Prosthetic Group Biosynthesis
R_mqo	mqo	mal_L[c] + q8[c] -> q8h2[c] + oaa[c]	Citric Acid Cycle
R_lldD	lldD	lac_L[c] + q8[c] -> pyr[c] + q8h2[c]	Oxidative Phosphorylation
R_glpD	glpD	q8[c] + glyc3p[c] -> dhap[c] + q8h2[c]	Oxidative Phosphorylation
R_putA	putA	q8[c] + pro_L[c] -> q8h2[c] + 1pyr5c[c]	Arginine and Proline Metabolism
R_narGHIJ	narGHIJ	2 h[c] + q8h2[c] + no3[c] -> 2 h[e] + h2o[c] + q8[c] + no2[c]	Oxidative Phosphorylation
R_accDA	accDA	atp[c] + accoa[c] + hco3[c] -> 2 h[c] + adp[c] + pi[c] + malcoa[c]	Membrane Lipid Metabolism
R_fas_IA_1	fas-IA_1	h[c] + accoa[c] + ACP[c] -> coa[c] + acACP[c]	Membrane Lipid Metabolism
R_fas_IB_1	fas-IB_1	h[c] + malcoa[c] + ACP[c] <=> coa[c] + malACP[c]	Membrane Lipid Metabolism
R_KAS14	KAS14	acACP[c] + malACP[c] -> h[c] + co2[c] + ACP[c] + actACP[c]	Membrane Lipid Metabolism
R_FASC140	FASC140	17 h[c] + 12 nadph[c] + 5 malACP[c] + actACP[c] -> 6 h2o[c] + 12 nadp[c] + 5 co2[c] + 5 ACP[c] + C140ACP[c]	Membrane Lipid Metabolism
R_FASC150	FASC150	18.5 h[c] + 13 nadph[c] + 5.5 malACP[c] + actACP[c] -> 6.5 h2o[c] + 13 nadp[c] + 5.5 co2[c] + 5.5 ACP[c] + C150ACP[c]	Membrane Lipid Metabolism
R_FASC160	FASC160	20 h[c] + 14 nadph[c] + 6 malACP[c] + actACP[c] -> 7 h2o[c] + 14 nadp[c] + 6 co2[c] + 6 ACP[c] + C160ACP[c]	Membrane Lipid Metabolism
R_FASC180	FASC180	23 h[c] + 16 nadph[c] + 7 malACP[c] + actACP[c] -> 8 h2o[c] + 16 nadp[c] + 7 co2[c] + 7 ACP[c] + C180ACP[c]	Membrane Lipid Metabolism
R_FASC161	FASC161	19 h[c] + 13 nadph[c] + 6 malACP[c] + actACP[c] -> 7 h2o[c] + 13 nadp[c] + 6 co2[c] + 6 ACP[c] + C161ACP[c]	Membrane Lipid Metabolism
R_FASC181	FASC181	22 h[c] + 15 nadph[c] + 7 malACP[c] + actACP[c] -> 8 h2o[c] + 15 nadp[c] + 7 co2[c] + 7 ACP[c] + C181ACP[c]	Membrane Lipid Metabolism
R_gpsA	gpsA	h[c] + dhap[c] + nadph[c] -> nadp[c] + glyc3p[c]	Alternate Carbon Metabolism
R_pacs	pacs	glyc3p[c] + 0.004 C140ACP[c] + 0.438 C160ACP[c] + 0.01 C180ACP[c] + 0.004 C161ACP[c] + 0.544 C181ACP[c] -> ACP[c] + AGL3P[c]	Membrane Lipid Metabolism
R_plsC	plsC	0.004 C140ACP[c] + 0.438 C160ACP[c] + 0.01 C180ACP[c] + 0.004 C161ACP[c] + 0.544 C181ACP[c] + AGL3P[c] -> ACP[c] + pa_EC[c]	Membrane Lipid Metabolism
R_pgsA2	pgsA2	glyc3p[c] + cdpdag_EC[c] <=> cmp[c] + pgp_EC[c]	Membrane Lipid Metabolism
R_cdsB	cdsB	cdpdag_EC[c] + ser_L[c] -> cmp[c] + ps_EC[c]	Membrane Lipid Metabolism
R_r2_7_8_a	r2.7.8.a	h2o[c] + pgp_EC[c] -> pi[c] + pg_EC[c]	Membrane Lipid Metabolism
R_prsA	prsA	atp[c] + r5p[c] -> amp[c] + prpp[c]	Histidine Metabolism
R_purF	purF	h2o[c] + prpp[c] + gln_L[c] -> glu_L[c] + ppi[c] + pram[c]	Purine and Pyrimidine Biosynthesis
R_purD	purD	atp[c] + pram[c] + gly[c] -> 3 h[c] + adp[c] + pi[c] + gar[c]	Purine and Pyrimidine Biosynthesis
R_purN	purN	gar[c] + 10fthf[c] -> fgam[c] + thf[c]	Purine and Pyrimidine Biosynthesis
R_purLQS	purLQS	atp[c] + h2o[c] + gln_L[c] + fgam[c] <=> 3 h[c] + adp[c] + pi[c] + glu_L[c] + fpram[c]	Purine and Pyrimidine Biosynthesis
R_purM	purM	atp[c] + fpram[c] -> 3 h[c] + adp[c] + pi[c] + air[c]	Purine and Pyrimidine Biosynthesis
R_purC	purC	atp[c] + 5aizc[c] + asp_L[c] <=> 3 h[c] + adp[c] + pi[c] + 25aics[c]	Purine and Pyrimidine Biosynthesis
R_purB_1	purB_1	25aics[c] <=> fum[c] + aicar[c]	Purine and Pyrimidine Biosynthesis
R_purH_1	purH_1	10fthf[c] + aicar[c] <=> thf[c] + fprica[c]	Purine and Pyrimidine Biosynthesis
R_purH_2	purH_2	h2o[c] + imp[c] <=> fprica[c]	Purine and Pyrimidine Biosynthesis
R_purA	purA	gtp[c] + asp_L[c] + imp[c] <=> 3 h[c] + pi[c] + gdp[c] + dcamp[c]	Purine and Pyrimidine Biosynthesis
R_purB_2	purB_2	dcamp[c] <=> amp[c] + fum[c]	Purine and Pyrimidine Biosynthesis
R_guaB1	guaB1	h2o[c] + nad[c] + imp[c] -> h[c] + nadh[c] + xmp[c]	Purine and Pyrimidine Biosynthesis
R_guaA	guaA	atp[c] + h2o[c] + gln_L[c] + xmp[c] <=> amp[c] + glu_L[c] + ppi[c] + gmp[c]	Purine and Pyrimidine Biosynthesis
R_ndk_2	ndk_2	atp[c] + gdp[c] -> adp[c] + gtp[c]	Nucleotide Salvage Pathway
R_gmk_1	gmk_1	atp[c] + gmp[c] -> adp[c] + gdp[c]	Nucleotide Salvage Pathway
R_ndk_1	ndk_1	atp[c] + dadp[c] <=> adp[c] + datp[c]	Nucleotide Salvage Pathway
R_ndk_3	ndk_3	atp[c] + dgdp[c] <=> adp[c] + dgtp[c]	Nucleotide Salvage Pathway
R_purE	purE	5aizc[c] <=> 5caiz[c]	Purine and Pyrimidine Biosynthesis
R_adk_1	adk_1	atp[c] + amp[c] -> 2 adp[c]	Nucleotide Salvage Pathway
R_nrdD_2	nrdD_2	gtp[c] + trdrd[c] -> h2o[c] + trdox[c] + dgtp[c]	Nucleotide Salvage Pathway
R_purK	purK	atp[c] + h2o[c] + co2[c] + air[c] <=> 3 h[c] + adp[c] + pi[c] + 5aizc[c]	Purine and Pyrimidine Biosynthesis
R_nrdF_10	nrdF_10	trdrd[c] + cdp[c] -> h2o[c] + trdox[c] + dcdp[c]	Nucleotide Salvage Pathway
R_nrdF_4	nrdF_4	trdrd[c] + udp[c] -> h2o[c] + trdox[c] + dudp[c]	Nucleotide Salvage Pathway
R_ndk_12	ndk_12	atp[c] + dtdp[c] <=> adp[c] + dttp[c]	Nucleotide Salvage Pathway
R_tmk	tmk	atp[c] + dtmp[c] <=> adp[c] + dtdp[c]	Nucleotide Salvage Pathway
R_thyA	thyA	dump[c] + mlthf[c] <=> dtmp[c] + dhf[c]	Nucleotide Salvage Pathway
R_dut	dut	h2o[c] + dutp[c] -> ppi[c] + dump[c]	Nucleotide Salvage Pathway
R_ndk_6	ndk_6	atp[c] + dudp[c] <=> adp[c] + dutp[c]	Nucleotide Salvage Pathway
R_dcd_2	dcd_2	h2o[c] + dctp[c] -> dutp[c] + nh3[c]	Nucleotide Salvage Pathway
R_ndk_5	ndk_5	atp[c] + dcdp[c] <=> adp[c] + dctp[c]	Nucleotide Salvage Pathway
R_ndk_11	ndk_11	atp[c] + cdp[c] <=> adp[c] + ctp[c]	Nucleotide Salvage Pathway
R_pyrE_1	pyrE_1	prpp[c] + orot[c] -> ppi[c] + orot5p[c]	Purine and Pyrimidine Biosynthesis
R_pyrG_2gln	pyrG_2gln	atp[c] + h2o[c] + gln_L[c] + utp[c] -> adp[c] + pi[c] + glu_L[c] + ctp[c]	Purine and Pyrimidine Biosynthesis
R_ndk_10	ndk_10	atp[c] + udp[c] <=> adp[c] + utp[c]	Nucleotide Salvage Pathway
R_pyrH	pyrH	atp[c] + ump[c] <=> adp[c] + udp[c]	Nucleotide Salvage Pathway
R_pyrF	pyrF	orot5p[c] -> co2[c] + ump[c]	Purine and Pyrimidine Biosynthesis
R_pyrD	pyrD	fum[c] + dhor_S[c] -> suc[c] + orot[c]	Purine and Pyrimidine Biosynthesis
R_pyrE_2	pyrE_2	nad[c] + dhor_S[c] -> h[c] + nadh[c] + orot[c]	Purine and Pyrimidine Biosynthesis
R_pyrC	pyrC	cbasp[c] -> h2o[c] + dhor_S[c]	Purine and Pyrimidine Biosynthesis
R_pyrB	pyrB	asp_L[c] + cbp[c] -> 3 h[c] + pi[c] + cbasp[c]	Purine and Pyrimidine Biosynthesis
R_nucA_2	nucA_2	h2o[c] + imp[c] -> pi[c] + ins[c]	Nucleotide Salvage Pathway
R_r2_4_2_8_1	r2.4.2.8_1	prpp[c] + hxan[c] -> ppi[c] + xmp[c]	Nucleotide Salvage Pathway
R_r3_2_2_1_1	r3.2.2.1_1	3 h[c] + pi[c] + adn[c] -> ade[c] + r1p[c]	Nucleotide Salvage Pathway
R_r3_2_2_1_2	r3.2.2.1_2	3 h[c] + pi[c] + ins[c] -> hxan[c] + r1p[c]	Nucleotide Salvage Pathway
R_r2_4_2_8_3	r2.4.2.8_3	prpp[c] + ade[c] -> amp[c] + ppi[c]	Nucleotide Salvage Pathway
R_amn	amn	h2o[c] + amp[c] -> r5p[c] + ade[c]	Nucleotide Salvage Pathway
R_r2_4_2_8_2	r2.4.2.8_2	prpp[c] + gua[c] -> ppi[c] + gmp[c]	Nucleotide Salvage Pathway
R_nucA_11	nucA_11	h2o[c] + dgmp[c] -> pi[c] + dgsn[c]	Nucleotide Salvage Pathway
R_r3_2_2_1_4	r3.2.2.1_4	3 h[c] + pi[c] + gsn[c] -> r1p[c] + gua[c]	Nucleotide Salvage Pathway
R_nucA_4	nucA_4	h2o[c] + gmp[c] -> pi[c] + gsn[c]	Nucleotide Salvage Pathway
R_r3_2_2_1_3	r3.2.2.1_3	3 h[c] + pi[c] + xtsn[c] -> r1p[c] + xan[c]	Nucleotide Salvage Pathway
R_nucA_5	nucA_5	h2o[c] + cmp[c] -> pi[c] + cytd[c]	Nucleotide Salvage Pathway
R_nucA_6	nucA_6	h2o[c] + ump[c] -> pi[c] + uri[c]	Nucleotide Salvage Pathway
R_cmk_2	cmk_2	atp[c] + cmp[c] <=> adp[c] + cdp[c]	Nucleotide Salvage Pathway
R_pyrR	pyrR	prpp[c] + ura[c] <=> ppi[c] + ump[c]	Nucleotide Salvage Pathway
R_nucA_7	nucA_7	h2o[c] + dtmp[c] -> pi[c] + thymd[c]	Nucleotide Salvage Pathway
R_gltBD	gltBD	h[c] + nadph[c] + akg[c] + gln_L[c] -> nadp[c] + 2 glu_L[c]	Glutamate metabolism
R_gdh	gdh	h[c] + nadph[c] + akg[c] + nh3[c] -> h2o[c] + nadp[c] + glu_L[c]	Glutamate metabolism
R_glnA	glnA	atp[c] + glu_L[c] + nh3[c] -> 3 h[c] + adp[c] + pi[c] + gln_L[c]	Glutamate metabolism
R_NCgl0388	NCgl0388	pyr[c] + val_L[c] -> 3mob[c] + ala_L[c]	Alanine and Aspartate Metabolism
R_alr	alr	ala_L[c] -> ala_D[c]	Alanine and Aspartate Metabolism
R_ilvE_val	ilvE_val	glu_L[c] + 3mob[c] -> akg[c] + val_L[c]	Valine Leucine and Isoleucine Metabolism
R_ilvBN_val	ilvBN_val	2 pyr[c] -> co2[c] + alac_S[c]	Valine Leucine and Isoleucine Metabolism
R_ilvC_val	ilvC_val	h[c] + nadph[c] + alac_S[c] -> nadp[c] + 23dhmb[c]	Valine Leucine and Isoleucine Metabolism
R_ilvD_val	ilvD_val	23dhmb[c] -> h2o[c] + 3mob[c]	Valine Leucine and Isoleucine Metabolism
R_aspB	aspB	oaa[c] + glu_L[c] -> akg[c] + asp_L[c]	Alanine and Aspartate Metabolism
R_lysC	lysC	atp[c] + asp_L[c] -> adp[c] + 4pasp[c]	Threonine and Lysine Metabolism
R_asd	asd	nadph[c] + 4pasp[c] -> 2 h[c] + pi[c] + nadp[c] + aspsa[c]	Threonine and Lysine Metabolism
R_dapA	dapA	pyr[c] + aspsa[c] -> 2 h2o[c] + 23dhdp[c]	Threonine and Lysine Metabolism
R_dapB	dapB	h[c] + nadph[c] + 23dhdp[c] -> nadp[c] + thdp[c]	Threonine and Lysine Metabolism
R_dapD	dapD	h2o[c] + succoa[c] + thdp[c] -> coa[c] + sl2a6o[c]	Threonine and Lysine Metabolism
R_dapC	dapC	glu_L[c] + sl2a6o[c] -> akg[c] + sl26da[c]	Threonine and Lysine Metabolism
R_dapE	dapE	h2o[c] + sl26da[c] -> suc[c] + 26dap_LL[c]	Threonine and Lysine Metabolism
R_dapF	dapF	26dap_LL[c] -> 26dap_M[c]	Threonine and Lysine Metabolism
R_ddh	ddh	h[c] + nadph[c] + nh3[c] + thdp[c] -> nadp[c] + 26dap_M[c]	Threonine and Lysine Metabolism
R_lysA	lysA	26dap_M[c] -> co2[c] + lys_L[c]	Threonine and Lysine Metabolism
R_argR	argR	accoa[c] + glu_L[c] -> coa[c] + acglu[c]	Arginine and Proline Metabolism
R_carA	carA	2 atp[c] + h2o[c] + hco3[c] + gln_L[c] -> 2 h[c] + 2 adp[c] + pi[c] + glu_L[c] + cbp[c]	Arginine and Proline Metabolism
R_argJ	argJ	glu_L[c] + acorn[c] -> acglu[c] + orn[c]	Arginine and Proline Metabolism
R_argB	argB	atp[c] + acglu[c] -> adp[c] + acg5p[c]	Arginine and Proline Metabolism
R_argC	argC	h[c] + nadph[c] + acg5p[c] -> pi[c] + nadp[c] + acg5sa[c]	Arginine and Proline Metabolism
R_argD	argD	glu_L[c] + acg5sa[c] -> akg[c] + acorn[c]	Arginine and Proline Metabolism
R_argF	argF	cbp[c] + orn[c] -> pi[c] + citr_L[c]	Arginine and Proline Metabolism
R_argH	argH	argsuc[c] -> fum[c] + arg_L[c]	Arginine and Proline Metabolism
R_argG	argG	atp[c] + asp_L[c] + citr_L[c] -> amp[c] + ppi[c] + argsuc[c]	Arginine and Proline Metabolism
R_NCgl2116	NCgl2116	atp[c] + asp_L[c] + nh3[c] -> amp[c] + ppi[c] + asn_L[c]	Alanine and Aspartate Metabolism
R_ltsA	ltsA	atp[c] + h2o[c] + gln_L[c] + asp_L[c] -> amp[c] + glu_L[c] + ppi[c] + asn_L[c]	Alanine and Aspartate Metabolism
R_thrB	thrB	atp[c] + hom_L[c] -> adp[c] + phom[c]	Threonine and Lysine Metabolism
R_thrC	thrC	h2o[c] + phom[c] -> 3 h[c] + pi[c] + thr_L[c]	Threonine and Lysine Metabolism
R_ilvA_ile	ilvA_ile	thr_L[c] -> nh3[c] + 2obut[c]	Valine Leucine and Isoleucine Metabolism
R_ilvBN_ile	ilvBN_ile	pyr[c] + 2obut[c] -> co2[c] + 2ahbut[c]	Valine Leucine and Isoleucine Metabolism
R_ilvC_ile	ilvC_ile	h[c] + nadph[c] + 2ahbut[c] -> nadp[c] + 23dhmp[c]	Valine Leucine and Isoleucine Metabolism
R_ilvE_ile	ilvE_ile	glu_L[c] + 3mop[c] -> akg[c] + ile_L[c]	Valine Leucine and Isoleucine Metabolism
R_ilvD_ile	ilvD_ile	23dhmp[c] <=> h2o[c] + 3mop[c]	Valine Leucine and Isoleucine Metabolism
R_leuA	leuA	h2o[c] + accoa[c] + 3mob[c] -> coa[c] + 3c3hmp[c]	Valine Leucine and Isoleucine Metabolism
R_leuE	leuE	3c3hmp[c] <=> h2o[c] + 2ippm[c]	Valine Leucine and Isoleucine Metabolism
R_leuCD	leuCD	h2o[c] + 2ippm[c] -> 3c2hmp[c]	Valine Leucine and Isoleucine Metabolism
R_ilvE	ilvE	glu_L[c] + 4mop[c] -> akg[c] + leu_L[c]	Valine Leucine and Isoleucine Metabolism
R_leuB	leuB	nad[c] + 3c2hmp[c] -> h[c] + nadh[c] + 3c4mop[c]	Valine Leucine and Isoleucine Metabolism
R_leuP	leuP	3c4mop[c] -> co2[c] + 4mop[c]	Valine Leucine and Isoleucine Metabolism
R_proB	proB	atp[c] + glu_L[c] -> adp[c] + glu5p[c]	Arginine and Proline Metabolism
R_proA	proA	nadph[c] + glu5p[c] -> 2 h[c] + pi[c] + nadp[c] + glu5sa[c]	Arginine and Proline Metabolism
R_proC	proC	h[c] + nadph[c] + 1pyr5c[c] -> nadp[c] + pro_L[c]	Arginine and Proline Metabolism
R_rGLUGSAL	rGLUGSAL	glu5sa[c] <=> h2o[c] + 1pyr5c[c]	Arginine and Proline Metabolism
R_serA	serA	nad[c] + 3pg[c] -> h[c] + nadh[c] + 3php[c]	Glycine and Serine Metabolism
R_serB	serB	h2o[c] + pser_L[c] -> 3 h[c] + pi[c] + ser_L[c]	Glycine and Serine Metabolism
R_serC	serC	glu_L[c] + 3php[c] -> akg[c] + pser_L[c]	Glycine and Serine Metabolism
R_sdaA	sdaA	ser_L[c] -> pyr[c] + nh3[c]	Glycine and Serine Metabolism
R_csm	csm	chor[c] -> pphn[c]	Tyrosine Tryptophan and Phenylalanine Metabolism
R_tyrA	tyrA	nad[c] + pphn[c] -> h[c] + nadh[c] + co2[c] + 34hpp[c]	Tyrosine Tryptophan and Phenylalanine Metabolism
R_r2_6_1_57	r2.6.1.57	glu_L[c] + 34hpp[c] -> akg[c] + tyr_L[c]	Tyrosine Tryptophan and Phenylalanine Metabolism
R_trpB	trpB	ser_L[c] + 3ig3p[c] <=> h2o[c] + g3p[c] + trp_L[c]	Tyrosine Tryptophan and Phenylalanine Metabolism
trpEG	trpEG	gln_L[c] + chor[c] -> pyr[c] + glu_L[c] + anth[c]	Tyrosine Tryptophan and Phenylalanine Metabolism
R_trpD	trpD	prpp[c] + anth[c] -> ppi[c] + pran[c]	Tyrosine Tryptophan and Phenylalanine Metabolism
R_trpC	trpC	pran[c] -> 2cpr5p[c]	Tyrosine Tryptophan and Phenylalanine Metabolism
R_trpA	trpA	2cpr5p[c] -> h2o[c] + co2[c] + 3ig3p[c]	Tyrosine Tryptophan and Phenylalanine Metabolism
R_cysKM	cysKM	h2s[c] + acser[c] -> h[c] + ac[c] + cys_L[c]	Cysteine Metabolism
R_cysE	cysE	accoa[c] + ser_L[c] -> coa[c] + acser[c]	Cysteine Metabolism
R_NCgl0215	NCgl0215	glu_L[c] + phpyr[c] -> akg[c] + phe_L[c]
R_pheA	pheA	pphn[c] -> h2o[c] + co2[c] + phpyr[c]	Tyrosine Tryptophan and Phenylalanine Metabolism
R_glyA	glyA	ser_L[c] + thf[c] <=> h2o[c] + gly[c] + mlthf[c]	Glycine and Serine Metabolism
R_metH	metH	5mthf[c] + hcys_L[c] <=> thf[c] + met_L[c]	Methionine Metabolism
R_aecD	aecD	h2o[c] + cyst_L[c] <=> pyr[c] + nh3[c] + hcys_L[c]	Methionine Metabolism
R_metB	metB	cys_L[c] + achms[c] -> h[c] + ac[c] + cyst_L[c]	Methionine Metabolism
R_metX	metX	accoa[c] + hom_L[c] -> coa[c] + achms[c]	Methionine Metabolism
R_metY	metY	h2s[c] + achms[c] -> h[c] + ac[c] + hcys_L[c]	Methionine Metabolism
R_sahH	sahH	h2o[c] + ahcys[c] <=> adn[c] + hcys_L[c]	Methionine Metabolism
R_metK	metK	atp[c] + h2o[c] + met_L[c] -> 2 h[c] + pi[c] + ppi[c] + amet[c]	Methionine Metabolism
R_hisG	hisG	atp[c] + prpp[c] -> ppi[c] + prbatp[c]	Histidine Metabolism
R_hisI	hisI	h2o[c] + prbamp[c] -> prfp[c]	Histidine Metabolism
R_hisE	hisE	h2o[c] + prbatp[c] -> ppi[c] + prbamp[c]	Histidine Metabolism
R_hisA	hisA	prfp[c] -> prlp[c]	Histidine Metabolism
R_hisFH	hisFH	nh3[c] + prlp[c] <=> aicar[c] + eig3p[c]	Histidine Metabolism
R_hisB	hisB	eig3p[c] -> h2o[c] + imacp[c]	Histidine Metabolism
R_hisC	hisC	glu_L[c] + imacp[c] -> akg[c] + hisp[c]	Histidine Metabolism
R_hisN	hisN	h2o[c] + hisp[c] <=> 3 h[c] + pi[c] + histd[c]	Histidine Metabolism
R_hisD	hisD	h2o[c] + 2 nad[c] + histd[c] -> 2 h[c] + 2 nadh[c] + his_L[c]	Histidine Metabolism
R_r2_6_1_13	r2.6.1.13	akg[c] + orn[c] -> glu_L[c] + glu5sa[c]	Arginine and Proline Metabolism
R_manA	manA	man6p[c] <=> f6p[c]	Alternate Carbon Metabolism
R_pmmA	pmmA	man1p[c] <=> man6p[c]	Alternate Carbon Metabolism
R_rmlA2	rmlA2	gdp[c] + man1p[c] -> 3 h[c] + pi[c] + gdpman[c]	Cell Envelope Biosynthesis
R_glpK	glpK	atp[c] + glyc[c] -> adp[c] + glyc3p[c]	Alternate Carbon Metabolism
R_glmU	glmU	utp[c] + acgam1p[c] -> ppi[c] + uacgam[c]	Cell Envelope Biosynthesis
R_glmS	glmS	f6p[c] + gln_L[c] -> glu_L[c] + gam6p[c]	Cell Envelope Biosynthesis
R_pmmB_2	pmmB_2	gam6p[c] -> gam1p[c]	Cell Envelope Biosynthesis
R_r2_3_1_157	r2.3.1.157	accoa[c] + gam1p[c] -> coa[c] + acgam1p[c]	Cell Envelope Biosynthesis
R_galU1	galU1	utp[c] + g1p[c] <=> ppi[c] + udpg[c]	Cell Envelope Biosynthesis
R_dppt	dppt	h2o[c] + ppi[c] <=> 6 h[c] + 2 pi[c]	Anaplerotic reactions
R_ddl	ddl	atp[c] + 2 ala_D[c] <=> 3 h[c] + adp[c] + pi[c] + ALAALA[c]	Membrane Lipid Metabolism
R_murI	murI	glu_D[c] <=> glu_L[c]	Membrane Lipid Metabolism
R_murB	murB	h[c] + nadph[c] + uaccg[c] -> nadp[c] + uamr[c]	Cell Envelope Biosynthesis
R_murA	murA	pep[c] + uacgam[c] -> 3 h[c] + pi[c] + uaccg[c]	Cell Envelope Biosynthesis
R_mt	mt	atp[c] + h2o[c] -> 3 h[c] + adp[c] + pi[c]	Unassigned
R_coaA	coaA	atp[c] + pnto_R[c] -> adp[c] + 4ppan[c]	Cofactor and Prosthetic Group Biosynthesis
R_PPNCL2	PPNCL2	ctp[c] + cys_L[c] + 4ppan[c] <=> cmp[c] + ppi[c] + 4ppcys[c]	Cofactor and Prosthetic Group Biosynthesis
R_PPCDC	PPCDC	4ppcys[c] <=> co2[c] + pan4p[c]	Cofactor and Prosthetic Group Biosynthesis
R_coaE	coaE	atp[c] + dpcoa[c] -> adp[c] + coa[c]	Cofactor and Prosthetic Group Biosynthesis
R_coaD	coaD	atp[c] + pan4p[c] -> ppi[c] + dpcoa[c]	Cofactor and Prosthetic Group Biosynthesis
R_MTHFR2	MTHFR2	h[c] + nadh[c] + mlthf[c] -> nad[c] + 5mthf[c]	Folate Metabolism
R_folD2	folD2	nadp[c] + mlthf[c] <=> nadph[c] + methf[c]	Folate Metabolism
R_FTHFD	FTHFD	h2o[c] + 10fthf[c] -> for[c] + thf[c]	Folate Metabolism
R_nadE	nadE	atp[c] + nh3[c] + dnad[c] -> nad[c] + amp[c] + ppi[c]	Cofactor and Prosthetic Group Biosynthesis
R_r6_3_5_1	r6.3.5.1	atp[c] + h2o[c] + gln_L[c] + dnad[c] -> nad[c] + amp[c] + glu_L[c] + ppi[c]	Cofactor and Prosthetic Group Biosynthesis
R_r2_7_7_18	r2.7.7.18	atp[c] + nicrnt[c] -> ppi[c] + dnad[c]	Cofactor and Prosthetic Group Biosynthesis
R_r3_5_1_19	r3.5.1.19	h2o[c] + ncam[c] <=> h[c] + nh3[c] + nac[c]	Cofactor and Prosthetic Group Biosynthesis
R_r2_4_2_11	r2.4.2.11	atp[c] + h2o[c] + prpp[c] + nac[c] -> h[c] + adp[c] + pi[c] + ppi[c] + nicrnt[c]	Cofactor and Prosthetic Group Biosynthesis
R_panB	panB	h2o[c] + mlthf[c] + 3mob[c] -> thf[c] + 2dhp[c]	Cofactor and Prosthetic Group Biosynthesis
R_panE	panE	h[c] + nadph[c] + 2dhp[c] -> nadp[c] + pant_R[c]	Cofactor and Prosthetic Group Biosynthesis
R_panD	panD	asp_L[c] -> co2[c] + ala_B[c]	Cofactor and Prosthetic Group Biosynthesis
R_panC	panC	atp[c] + pant_R[c] + ala_B[c] -> amp[c] + ppi[c] + pnto_R[c]	Cofactor and Prosthetic Group Biosynthesis
R_ribA	ribA	3 h2o[c] + gtp[c] -> for[c] + ppi[c] + 25drapp[c]	Cofactor and Prosthetic Group Biosynthesis
R_ribG	ribG	h2o[c] + 25drapp[c] <=> nh3[c] + 5apru[c]	Cofactor and Prosthetic Group Biosynthesis
R_NCgl1535	NCgl1535	h[c] + nadph[c] + 5apru[c] -> nadp[c] + 5aprbu[c]	Cofactor and Prosthetic Group Biosynthesis
R_rib_1	rib_1	ru5p_D[c] <=> for[c] + db4p[c]	Cofactor and Prosthetic Group Biosynthesis
R_ribH	ribH	h2o[c] + 5aprbu[c] <=> 3 h[c] + pi[c] + 4r5au[c]	Cofactor and Prosthetic Group Biosynthesis
R_rib_2	rib_2	db4p[c] + 4r5au[c] <=> 7 h[c] + pi[c] + o2[c] + dmlz[c]	Cofactor and Prosthetic Group Biosynthesis
R_rib_3	rib_3	2 dmlz[c] -> 4r5au[c] + ribflv[c]	Cofactor and Prosthetic Group Biosynthesis
R_rib_4	rib_4	atp[c] + fmn[c] <=> ppi[c] + fad[c]	Cofactor and Prosthetic Group Biosynthesis
R_ribF	ribF	atp[c] + ribflv[c] -> adp[c] + fmn[c]	Cofactor and Prosthetic Group Biosynthesis
R_folE	folE	h2o[c] + gtp[c] -> for[c] + ahdt[c]	Cofactor and Prosthetic Group Biosynthesis
R_phoB	phoB	h2o[c] + ahdt[c] <=> ppi[c] + dhpmp[c]	Cofactor and Prosthetic Group Biosynthesis
R_folX	folX	h2o[c] + dhpmp[c] <=> 3 h[c] + pi[c] + dhnpt[c]	Cofactor and Prosthetic Group Biosynthesis
R_folK	folK	atp[c] + dhnpt[c] -> amp[c] + 6hmhpt[c]	Cofactor and Prosthetic Group Biosynthesis
R_folA	folA	h[c] + nadph[c] + dhf[c] <=> nadp[c] + thf[c]	Cofactor and Prosthetic Group Biosynthesis
R_folD1	folD1	h2o[c] + methf[c] <=> 10fthf[c]	Folate Metabolism
R_r6_3_5_8	r6.3.5.8	gln_L[c] + chor[c] <=> glu_L[c] + 4adcho[c]	Cofactor and Prosthetic Group Biosynthesis
R_r4_1_3_58	r4.1.3.58	4adcho[c] <=> pyr[c] + 4abz[c]	Cofactor and Prosthetic Group Biosynthesis
R_sulI	sulI	4abz[c] + 6hmhptpp[c] -> h[c] + ppi[c] + dhpt[c]	Cofactor and Prosthetic Group Biosynthesis
R_hom	hom	h[c] + nadph[c] + aspsa[c] -> nadp[c] + hom_L[c]	Threonine and Lysine Metabolism
R_aroG	aroG	h2o[c] + pep[c] + e4p[c] -> 3 h[c] + pi[c] + 2dda7p[c]	Tyrosine Tryptophan and Phenylalanine Metabolism
R_aroB	aroB	2dda7p[c] -> 3 h[c] + pi[c] + 3dhq[c]	Tyrosine Tryptophan and Phenylalanine Metabolism
R_aroQ	aroQ	3dhq[c] -> h2o[c] + 3dhsk[c]	Tyrosine Tryptophan and Phenylalanine Metabolism
R_aroE	aroE	h[c] + nadph[c] + 3dhsk[c] -> nadp[c] + skm[c]	Tyrosine Tryptophan and Phenylalanine Metabolism
R_aroK	aroK	atp[c] + skm[c] -> adp[c] + skm5p[c]	Tyrosine Tryptophan and Phenylalanine Metabolism
R_aroA	aroA	pep[c] + skm5p[c] -> 3 h[c] + pi[c] + 3psme[c]	Tyrosine Tryptophan and Phenylalanine Metabolism
R_aroC	aroC	3psme[c] -> 3 h[c] + pi[c] + chor[c]	Tyrosine Tryptophan and Phenylalanine Metabolism
R_otsB	otsB	h2o[c] + tre6p[c] <=> 3 h[c] + pi[c] + tre[c]	Alternate Carbon Metabolism
R_otsA	otsA	g6p[c] + udpg[c] <=> udp[c] + tre6p[c]	Alternate Carbon Metabolism
R_glgC	glgC	atp[c] + g1p[c] -> ppi[c] + adpglc[c]	Alternate Carbon Metabolism
R_pmmB	pmmB	g1p[c] <=> g6p[c]	Alternate Carbon Metabolism
R_glgA	glgA	adpglc[c] -> adp[c] + glycogen[c]	Alternate Carbon Metabolism
R_scrB	scrB	h2o[c] + suc6p[c] -> g6p[c] + fru[c]	Alternate Carbon Metabolism
R_pfkB	pfkB	atp[c] + f1p[c] <=> adp[c] + fdp[c]	Alternate Carbon Metabolism
R_GLC_t_PEP	GLC_t_PEP	pep[c] + glc_D[e] -> g6p[c] + pyr[c]	Transport Extracellular
R_AC_d	AC_d	ac[e] <=> ac[c]	Exchange
R_CO2_d	CO2_d	co2[c] <=> co2[e]	Transport Extracellular
R_O2_d	O2_d	o2[e] -> o2[c]	Transport Extracellular
R_H2O_d	H2O_d	h2o[e] <=> h2o[c]	Transport Extracellular
R_LAC_L_d	LAC-L_d	lac_L[e] <=> lac_L[c]	Exchange
R_so3_d	so3_d	so3[e] <=> so3[c]	Transport Extracellular
R_SUC_d	SUC_d	suc[c] -> suc[e]
R_GLU_d	GLU_d	glu_L[e] -> glu_L[c]
R_NH3_t_H	NH3_t_H	h[e] + nh3[e] -> h[c] + nh3[c]	Transport Extracellular
R_PI_t_H	PI_t_H	h[e] + pi[e] -> h[c] + pi[c]	Transport Extracellular
R_GLU_t_H	GLU_t_H	h[e] + glu_L[e] -> h[c] + glu_L[c]	Transport Extracellular
R_GLN_t_NA	GLN_t_NA	gln_L[e] + na[e] -> gln_L[c] + na[c]
R_ALA_t_NA	ALA_t_NA	na[e] + ala_L[e] -> ala_L[c] + na[c]	Transport Extracellular
R_VAL_t_NA	VAL_t_NA	na[e] + val_L[e] -> val_L[c] + na[c]	Transport Extracellular
R_LYS_t_H	LYS_t_H	2 h[e] + lys_L[c] -> 2 h[c] + lys_L[e]	Transport Extracellular
R_CIT_t_H	CIT_t_H	h[e] + cit[e] -> h[c] + cit[c]	Transport Extracellular
R_LEU_t_NA	LEU_t_NA	na[e] + leu_L[e] -> leu_L[c] + na[c]	Transport Extracellular
R_TYR_t_ATP	TYR_t_ATP	atp[c] + h2o[c] + tyr_L[e] -> h[c] + adp[c] + pi[c] + tyr_L[c]	Transport Extracellular
R_TRP_t_ATP	TRP_t_ATP	atp[c] + h2o[c] + trp_L[e] -> h[c] + adp[c] + pi[c] + trp_L[c]	Transport Extracellular
R_PRO_t_NA	PRO_t_NA	na[e] + pro_L[e] -> pro_L[c] + na[c]	Transport Extracellular
R_ILE_t_NA	ILE_t_NA	na[e] + ile_L[e] -> ile_L[c] + na[c]	Transport Extracellular
R_MET_t_ATP	MET_t_ATP	atp[c] + h2o[c] + met_L[e] -> h[c] + adp[c] + pi[c] + met_L[c]	Transport Extracellular
R_SER_t_NA	SER_t_NA	na[e] + ser_L[e] -> ser_L[c] + na[c]
R_THR_t_H	THR_t_H	h[e] + thr_L[c] -> h[c] + thr_L[e]
R_ARG_t_H	ARG_t_H	h[e] + arg_L[e] -> h[c] + arg_L[c]
R_biomass_a	biomass_a	47.7 atp[c] + PROTEIN[c] + 0.01 DNA[c] + 0.05 RNA[c] + 0.028 PHOSPHOLIPID[c] + 0.095 PEPTIDOGLYCAN[c] + 0.095 ARABINOGALACTAN[c] + 0.102 MYCOLICACID[c] -> 47.7 adp[c] + 47.7 pi[c]
R_PROTEIN_a	PROTEIN_a	19.7 atp[c] + 0.159 pro_L[c] + 0.245 ser_L[c] + 0.342 gln_L[c] + 0.548 glu_L[c] + 0.353 gly[c] + 0.194 asp_L[c] + 0.273 val_L[c] + 0.666 ala_L[c] + 0.187 lys_L[c] + 0.19 arg_L[c] + 0.194 asn_L[c] + 0.273 thr_L[c] + 0.189 ile_L[c] + 0.351 leu_L[c] + 0.078 tyr_L[c] + 0.028 trp_L[c] + 0.044 cys_L[c] + 0.128 phe_L[c] + 0.076 met_L[c] + 0.067 his_L[c] -> 19.7 adp[c] + 19.7 pi[c] + PROTEIN[c]
R_DNA_a	DNA_a	4.44 atp[c] + 0.748 dtmp[c] + 0.871 dgmp[c] + 0.748 damp[c] + 0.871 dcmp[c] -> 4.44 adp[c] + 4.44 pi[c] + 3.238 ppi[c] + DNA[c]
R_RNA_a	RNA_a	1.93 atp[c] + 1.01 gtp[c] + 0.7 ctp[c] + 0.7 utp[c] -> 1.24 adp[c] + 1.24 pi[c] + 3.1 ppi[c] + RNA[c]
R_ARBGALN_a	ARBGALN_a	0.498 udpgal[c] + 4.65 udpara[c] -> 5.148 udp[c] + ARABINOGALACTAN[c]
R_PTDGLYN_a	PTDGLYN_a	4.426 atp[c] + 1.106 gly[c] + 1.106 26dap_M[c] + 1.106 uacgam[c] + 2.052 ALAALA[c] + 1.106 glu_D[c] + 1.106 uamr[c] -> 4.426 adp[c] + 4.426 pi[c] + 1.106 udp[c] + 1.106 ump[c] + 1.126 ala_L[c] + PEPTIDOGLYCAN[c]
R_FMYCAC_a	FMYCAC_a	0.007 C140ACP[c] + 0.014 C150ACP[c] + 0.437 C160ACP[c] + 0.009 C180ACP[c] + 0.012 C161ACP[c] + 0.521 C181ACP[c] -> ACP[c] + FREEMYCOLICACID[c]
R_MYCAC_a	MYCAC_a	1.875 FREEMYCOLICACID[c] + 0.061 TMCM[c] + 0.043 TDCM[c] -> MYCOLICACID[c]
R_PLIP_a	PLIP_a	0.033 pa_EC[c] + 1.133 pgp_EC[c] + 0.007 pg_EC[c] + 0.042 PIT[c] + 0.065 PIM[c] -> PHOSPHOLIPID[c]
R_cmt	cmt	atp[c] + tre[c] + FREEMYCOLICACID[c] <=> adp[c] + TMCM[c]
R_cmt_3	cmt_3	atp[c] + tre[c] + TMCM[c] <=> adp[c] + TDCM[c]
R_fas_IA_MA	fas-IA_MA	0.071 C140ACP[c] + 0.332 C150ACP[c] + 0.408 C160ACP[c] + 0.189 C161ACP[c] -> ACP[c] + FREEMYCOLICACID[c]
R_r2_7_8_b	r2.7.8.b	cdpdag_EC[c] -> PIT[c]	Membrane Lipid Metabolism
R_r2_7_8_c	r2.7.8.c	PIT[c] -> PIM[c]	Membrane Lipid Metabolism
R_cdsA	cdsA	h[c] + pa_EC[c] + ctp[c] <=> cdpdag_EC[c] + ppi[c]	Membrane Lipid Metabolism
R_odx	odx	oaa[c] -> pyr[c] + co2[c]	Anaplerotic reactions
R_dld2	dld2	q8[c] + lac_D[c] -> pyr[c] + q8h2[c]	Oxidative Phosphorylation
R_bc1_aa3_complex	bc1-aa3-complex	6 h[c] + q8h2[c] + 0.5 o2[c] -> 6 h[e] + h2o[c] + q8[c]	Oxidative Phosphorylation
R_katA	katA	2 h2o2[c] -> 2 h2o[c] + o2[c]
R_putA1	putA1	2 h2o[c] + nad[c] + 1pyr5c[c] -> h[c] + nadh[c] + glu_L[c]	Arginine and Proline Metabolism
R_aspA	aspA	asp_L[c] -> fum[c] + nh3[c]	Alanine and Aspartate Metabolism
R_glgP1	glgP1	pi[c] + glycogen[c] -> g1p[c]	Alternate Carbon Metabolism
R_ALA_B_deg	ALA-B_deg	akg[c] + ala_B[c] -> glu_L[c] + malts[c]	Alanine and Aspartate Metabolism
R_aspn	aspn	h2o[c] + asn_L[c] -> asp_L[c] + nh3[c]	Alanine and Aspartate Metabolism
R_metF	metF	h[c] + nadph[c] + methf[c] -> nadp[c] + mlthf[c]	Folate Metabolism
R_ocd	ocd	orn[c] -> pro_L[c] + nh3[c]	Arginine and Proline Metabolism
R_thyX	thyX	mlthf[c] + fadh2[c] <=> thf[c] + fad[c]	Nucleotide Salvage Pathway
R_pyrG_1	pyrG_1	atp[c] + nh3[c] + utp[c] -> adp[c] + pi[c] + ctp[c]	Nucleotide Salvage Pathway
R_dcd_1	dcd_1	ctp[c] -> nh3[c] + utp[c]	Nucleotide Salvage Pathway
R_umk	umk	atp[c] + dump[c] -> adp[c] + dudp[c]	Nucleotide Salvage Pathway
R_adk_2	adk_2	atp[c] + damp[c] <=> adp[c] + dadp[c]	Nucleotide Salvage Pathway
R_cmk_3	cmk_3	atp[c] + dcmp[c] <=> adp[c] + dcdp[c]	Nucleotide Salvage Pathway
R_gmk_2	gmk_2	atp[c] + dgmp[c] <=> adp[c] + dgdp[c]	Nucleotide Salvage Pathway
R_nrdD_1	nrdD_1	atp[c] + trdrd[c] -> h2o[c] + trdox[c] + datp[c]	Nucleotide Salvage Pathway
R_nucA_1	nucA_1	h2o[c] + amp[c] -> pi[c] + adn[c]	Nucleotide Salvage Pathway
R_nucA_3	nucA_3	h2o[c] + xmp[c] -> pi[c] + xtsn[c]	Nucleotide Salvage Pathway
R_nucA_8	nucA_8	h2o[c] + dump[c] -> pi[c] + duri[c]	Nucleotide Salvage Pathway
R_nucA_9	nucA_9	h2o[c] + dcmp[c] -> pi[c] + dcyt[c]	Nucleotide Salvage Pathway
R_nucA_10	nucA_10	h2o[c] + damp[c] -> pi[c] + dad_2[c]	Nucleotide Salvage Pathway
R_ushA	ushA	udpg[c] -> g6p[c] + ump[c]
R_r3_1_5_1	r3.1.5.1	h2o[c] + dgtp[c] -> 3 pi[c] + dgsn[c]	Nucleotide Salvage Pathway
R_NCgl0233_NCgl1244	NCgl0233+NCgl1244	atp[c] + glu_L[c] + trnaglu[c] -> amp[c] + ppi[c] + glutrna[c]	Cofactor and Prosthetic Group Biosynthesis
R_hemA	hemA	h[c] + nadph[c] + glutrna[c] -> nadp[c] + trnaglu[c] + glu1sa[c]	Cofactor and Prosthetic Group Biosynthesis
R_hemL	hemL	glu1sa[c] -> 5aop[c]	Cofactor and Prosthetic Group Biosynthesis
R_hemB	hemB	2 5aop[c] <=> h[c] + 2 h2o[c] + ppbng[c]	Cofactor and Prosthetic Group Biosynthesis
R_hemC	hemC	h2o[c] + 4 ppbng[c] -> 4 nh3[c] + hmbil[c]	Cofactor and Prosthetic Group Biosynthesis
R_hemD	hemD	hmbil[c] -> h2o[c] + uppg3[c]	Cofactor and Prosthetic Group Biosynthesis
R_hemE	hemE	4 h[c] + uppg3[c] -> 4 co2[c] + cpppg3[c]	Cofactor and Prosthetic Group Biosynthesis
R_hemN	hemN	2 h[c] + o2[c] + cpppg3[c] -> 2 h2o[c] + 2 co2[c] + pppg9[c]	Cofactor and Prosthetic Group Biosynthesis
R_hemG	hemG	1.5 o2[c] + pppg9[c] -> 3 h2o[c] + ppp9[c]	Cofactor and Prosthetic Group Biosynthesis
R_hemH	hemH	ppp9[c] + fe2[c] -> 2 h[c] + pheme[c]	Cofactor and Prosthetic Group Biosynthesis
R_ctaB	ctaB	h2o[c] + pheme[c] + frdp[c] -> ppi[c] + hemeO[c]	Cofactor and Prosthetic Group Biosynthesis
R_menF	menF	chor[c] -> ichor[c]	Cofactor and Prosthetic Group Biosynthesis
R_menD	menD	akg[c] + ichor[c] -> pyr[c] + co2[c] + 2shchc[c]	Cofactor and Prosthetic Group Biosynthesis
R_menC	menC	2shchc[c] -> h2o[c] + sucbz[c]	Cofactor and Prosthetic Group Biosynthesis
R_menE	menE	atp[c] + coa[c] + sucbz[c] -> amp[c] + ppi[c] + sbzcoa[c]	Cofactor and Prosthetic Group Biosynthesis
R_menB	menB	sbzcoa[c] -> coa[c] + dhna[c]	Cofactor and Prosthetic Group Biosynthesis
R_menA	menA	dhna[c] -> h[c] + co2[c] + 2dmmq8[c]	Cofactor and Prosthetic Group Biosynthesis
R_menG	menG	amet[c] + 2dmmq8[c] -> h[c] + q8[c] + ahcys[c]	Cofactor and Prosthetic Group Biosynthesis
R_adhA	adhA	h[c] + nadh[c] + acald[c] <=> nad[c] + etoh[c]	Alternate Carbon Metabolism
R_dhaS_1	dhaS_1	h2o[c] + nad[c] + acald[c] -> 2 h[c] + nadh[c] + ac[c]	Alternate Carbon Metabolism
R_glxK	glxK	atp[c] + glyc_R[c] -> h[c] + adp[c] + 3pg[c]	Glyoxylate Metabolism
R_nagA	nagA	h2o[c] + acgam6p[c] <=> ac[c] + gam6p[c]	Alternate Carbon Metabolism
R_rbsK1	rbsK1	atp[c] + rib_D[c] <=> h[c] + adp[c] + r5p[c]	Alternate Carbon Metabolism
R_PutARA	PutARA	r5p[c] + utp[c] -> pi[c] + udpara[c]
R_xylB	xylB	atp[c] + xyl_D[c] -> h[c] + adp[c] + xu5p_D[c]	Alternate Carbon Metabolism
R_iolC	iolC	atp[c] + fru[c] -> h[c] + adp[c] + f6p[c]	Alternate Carbon Metabolism
R_r2_7_1_6	r2.7.1.6	atp[c] + gal[c] <=> h[c] + adp[c] + gal1p[c]	Alternate Carbon Metabolism
R_galE	galE	udpg[c] <=> udpgal[c]	Alternate Carbon Metabolism
R_gntK	gntK	atp[c] + glcn[c] <=> h[c] + adp[c] + 6pgc[c]	Alternate Carbon Metabolism
R_prpDBC	prpDBC	oaa[c] + ppa[c] -> pyr[c] + suc[c]	Alternate Carbon Metabolism
R_ALA_D_deg	ALA-D_deg	h2o[c] + ala_D[c] + fad[c] -> pyr[c] + nh3[c] + fadh2[c]	Alanine and Aspartate Metabolism
R_msmA	msmA	nad[c] + coa[c] + malts[c] -> h[c] + nadh[c] + co2[c] + accoa[c]	Alanine and Aspartate Metabolism
R_gabT	gabT	akg[c] + 4abut[c] <=> glu_L[c] + sucsal[c]	Arginine and Proline Metabolism
R_gabD2	gabD2	h2o[c] + nadp[c] + sucsal[c] <=> 2 h[c] + nadph[c] + suc[c]	Arginine and Proline Metabolism
R_cysND	cysND	atp[c] + h2o[c] + gtp[c] + so3[c] <=> pi[c] + gdp[c] + ppi[c] + aps[c]	Cysteine Metabolism
R_cysH_1	cysH_1	trdrd[c] + aps[c] -> 2 h[c] + amp[c] + trdox[c] + so3[c]	Cysteine Metabolism
R_cysC	cysC	atp[c] + aps[c] <=> h[c] + adp[c] + paps[c]	Cysteine Metabolism
R_cysH_2	cysH_2	trdrd[c] + paps[c] -> 2 h[c] + trdox[c] + so3[c] + pap[c]	Cysteine Metabolism
R_unk_34	unk_34	h2o[c] + pap[c] -> pi[c] + amp[c]	Cysteine Metabolism
R_ureA	ureA	urea[c] -> co2[c] + 2 nh3[c]	Cysteine Metabolism
R_nagB	nagB	h2o[c] + gam6p[c] <=> f6p[c] + nh3[c]	Alternate Carbon Metabolism
R_acpS	acpS	coa[c] -> h[c] + ACP[c] + pap[c]	Cofactor and Prosthetic Group Biosynthesis
R_folC	folC	atp[c] + glu_L[c] + dhpt[c] -> adp[c] + pi[c] + dhf[c]	Cofactor and Prosthetic Group Biosynthesis
R_bioF	bioF	ala_L[c] -> kapa[c]	Folate Metabolism
R_bioA	bioA	amet[c] + kapa[c] -> ahcys[c] + dann[c]	Folate Metabolism
R_bioD	bioD	atp[c] + co2[c] + dann[c] <=> 3 h[c] + adp[c] + pi[c] + dtbt[c]	Cofactor and Prosthetic Group Biosynthesis
R_bioB	bioB	so3[c] + dtbt[c] <=> btn[c]	Cofactor and Prosthetic Group Biosynthesis
R_cadA	cadA	acn[c] -> co2[c] + itn[c]	Organic acid
R_ITN_d	ITN_d	itn[e] <=> itn[c]	Exchange
R_UREA_d	UREA_d	urea[e] -> urea[c]	Transport Extracellular
R_NO3_d	NO3_d	no3[e] <=> no3[c]	Transport Extracellular
R_THR_d	THR_d	thr_L[e] -> thr_L[c]	Transport Extracellular
R_PHE_d	PHE_d	phe_L[e] -> phe_L[c]	Transport Extracellular
R_TYR_d	TYR_d	tyr_L[e] -> tyr_L[c]	Transport Extracellular
R_ILE_d	ILE_d	ile_L[e] -> ile_L[c]	Transport Extracellular
R_NH3_d	NH3_d	nh3[e] <=> nh3[c]	Transport Extracellular
R_FRU_t_PEP	FRU_t_PEP	pep[c] + fru[e] -> f6p[c] + pyr[c]	Transport Extracellular
R_MAN_t_PEP	MAN_t_PEP	pep[c] + man[e] -> pyr[c] + man6p[c]	Transport Extracellular
R_SUCR_t_PEP	SUCR_t_PEP	pep[c] + sucr[e] -> pyr[c] + suc6p[c]	Transport Extracellular
R_TRE_t_PEP	TRE_t_PEP	pep[c] + tre[e] -> pyr[c] + tre6p[c]	Transport Extracellular
R_PI_t_ATP	PI_t_ATP	atp[c] + pi[e] -> adp[c] + 2 pi[c]	Transport Extracellular
R_GLU_t_ATP	GLU_t_ATP	atp[c] + h2o[c] + glu_L[e] -> h[c] + adp[c] + pi[c] + glu_L[c]	Transport Extracellular
R_RIB_t_ATP	RIB_t_ATP	atp[c] + h2o[c] + rib_D[e] -> h[c] + adp[c] + pi[c] + rib_D[c]	Transport Extracellular
R_XYL_t_ATP	XYL_t_ATP	atp[c] + h2o[c] + xyl_D[e] -> h[c] + adp[c] + pi[c] + xyl_D[c]	Transport Extracellular
R_URA_t_ATP	URA_t_ATP	atp[c] + ura[e] -> adp[c] + pi[c] + ura[c]	Transport Extracellular
R_NH3_t_ATP	NH3_t_ATP	atp[c] + h2o[c] + nh3[e] -> h[c] + adp[c] + pi[c] + nh3[c]	Transport Extracellular
R_so3_t_ATP	so3_t_ATP	atp[c] + h2o[c] + so3[e] -> h[c] + adp[c] + pi[c] + so3[c]	Transport Extracellular
R_GLC_t_ATP	GLC_t_ATP	atp[c] + h2o[c] + glc_D[e] -> h[c] + glc_D[c] + adp[c] + pi[c]	Transport Extracellular
R_THR_t_ATP	THR_t_ATP	atp[c] + h2o[c] + thr_L[c] -> h[c] + adp[c] + pi[c] + thr_L[e]	Transport Extracellular
R_PHE_t_ATP	PHE_t_ATP	atp[c] + h2o[c] + phe_L[e] -> h[c] + adp[c] + pi[c] + phe_L[c]	Transport Extracellular
R_ILE_t_ATP	ILE_t_ATP	atp[c] + h2o[c] + ile_L[e] -> h[c] + adp[c] + pi[c] + ile_L[c]	Transport Extracellular
R_ORN_t_ATP	ORN_t_ATP	atp[c] + h2o[c] + orn[e] -> h[c] + adp[c] + pi[c] + orn[c]	Transport Extracellular
R_UREA_t_ATP	UREA_t_ATP	atp[c] + h2o[c] + urea[e] -> h[c] + adp[c] + pi[c] + urea[c]	Transport Extracellular
R_NO3_t_H	NO3_t_H	h[e] + no3[e] -> h[c] + no3[c]	Transport Extracellular
R_GLCN_t_H	GLCN_t_H	h[e] + glcn[e] -> h[c] + glcn[c]	Transport Extracellular
R_GABA_t_H	GABA_t_H	h[e] + 4abut[e] -> h[c] + 4abut[c]	Transport Extracellular
R_UREA_t_H	UREA_t_H	h[e] + urea[e] -> h[c] + urea[c]	Transport Extracellular
R_AC_t_H	AC_t_H	h[e] + ac[e] -> h[c] + ac[c]	Transport Extracellular
R_NA_t_H	NA_t_H	h[e] + na[c] -> h[c] + na[e]	Transport Extracellular
R_PI_t_NA	PI_t_NA	pi[e] + na[e] -> pi[c] + na[c]	Transport Extracellular
R_GLU_t_NA	GLU_t_NA	glu_L[e] + na[e] -> glu_L[c] + na[c]	Transport Extracellular
R_THR_t_NA	THR_t_NA	na[e] + thr_L[e] -> thr_L[c] + na[c]
R_NCAM_d	NCAM_d	ncam[e] -> ncam[c]	Transport Extracellular
R_NO2_d	NO2_d	no2[e] -> no2[c]	Transport Extracellular
R_MET_d	MET_d	met_L[c] -> met_L[e]	Transport Extracellular
R_PANT_R_d	PANT-R_d	pant_R[e] -> pant_R[c]	Transport Extracellular
R_BTN_d	BTN_d	btn[e] -> btn[c]	Transport Extracellular
R_LYS_t_ALA	LYS_t_ALA	ala_L[c] + lys_L[e] -> lys_L[c] + ala_L[e]	Transport Extracellular
R_LYS_t_VAL	LYS_t_VAL	val_L[c] + lys_L[e] -> lys_L[c] + val_L[e]	Transport Extracellular
R_VAL_d	VAL_d	val_L[e] -> val_L[c]	Transport Extracellular
R_LEU_d	LEU_d	leu_L[e] -> leu_L[c]	Transport Extracellular
R_GLYC_d	GLYC_d	glyc[e] -> glyc[c]	Transport Extracellular
R_ETOH_d	ETOH_d	etoh[e] -> etoh[c]	Transport Extracellular
R_LAC_L_t_H	LAC-L_t_H	h[e] + lac_L[e] -> h[c] + lac_L[c]	Transport Extracellular
R_GAL_d	GAL_d	gal[e] -> gal[c]	Exchange
R_GLYC_R_d	GLYC-R_d	glyc_R[e] -> glyc_R[c]	Exchange
R_PPA_t_H	PPA_t_H	h[e] + ppa[e] -> h[c] + ppa[c]	Transport Extracellular
R_FOR_t_H	FOR_t_H	h[e] + for[e] -> h[c] + for[c]	Transport Extracellular
R_LAC_D_t_H	LAC-D_t_H	h[e] + lac_D[e] -> h[c] + lac_D[c]	Transport Extracellular
R_ASN_d	ASN_d	asn_L[e] -> asn_L[c]	Exchange
R_ASP_d	ASP_d	asp_L[e] -> asp_L[c]	Exchange
R_GLY_d	GLY_d	gly[e] -> gly[c]	Exchange
R_CYS_d	CYS_d	cys_L[e] -> cys_L[c]	Exchange
R_HIS_d	HIS_d	his_L[e] -> his_L[c]	Exchange
R_PPI_d	PPI_d	ppi[e] <=> ppi[c]	Exchange
R_PYR_d	PYR_d	pyr[e] -> pyr[c]	Exchange
R_FRU_d	FRU_d	fru[c] -> fru[e]	Exchange
R_ACGAM_t_PEP	ACGAM_t_PEP	pep[c] + acgam[e] -> pyr[c] + acgam6p[c]	Transport Extracellular
R_FE2_t_ATP	FE2_t_ATP	atp[c] + h2o[c] + fe2[e] -> h[c] + adp[c] + pi[c] + fe2[c]	Transport Extracellular
R_FUM_t_H	FUM_t_H	2 h[e] + fum[e] -> 2 h[c] + fum[c]	Transport Extracellular
R_MAL_t_H	MAL_t_H	2 h[e] + mal_L[e] -> 2 h[c] + mal_L[c]	Transport Extracellular
R_SUC_t_H	SUC_t_H	2 h[e] + suc[e] -> 2 h[c] + suc[c]	Transport Extracellular
R_HOM_d	HOM_d	hom_L[e] -> hom_L[c]
R_EX_hom_L_e	EX_hom_L(e)	hom_L[e] ->
R_ALA_d	ALA_d	ala_L[e] -> ala_L[c]
R_MAL_d	MAL_d	mal_L[e] <=> mal_L[c]
R_FUM_d	FUM_d	fum[e] <=> fum[c]
R_EX_pi_e	EX_pi(e)	pi[e] <=>
R_EX_4abut_e	EX_4abut(e)	4abut[e] ->	Exchange
R_EX_ac_e	EX_ac(e)	ac[e] ->	Exchange
R_EX_acgam_e	EX_acgam(e)	acgam[e] ->	Exchange
R_EX_ala_L_e	EX_ala_L(e)	ala_L[e] ->	Exchange
R_EX_arg_L_e	EX_arg_L(e)	arg_L[e] ->	Exchange
R_EX_asn_L_e	EX_asn_L(e)	asn_L[e] ->	Exchange
R_EX_asp_L_e	EX_asp_L(e)	asp_L[e] ->	Exchange
R_EX_cit_e	EX_cit(e)	cit[e] ->	Exchange
R_EX_co2_e	EX_co2(e)	co2[e] <=>	Exchange
R_EX_cys_L_e	EX_cys_L(e)	cys_L[e] ->	Exchange
R_EX_etoh_e	EX_etoh(e)	etoh[e] ->	Exchange
R_EX_fe2_e	EX_fe2(e)	fe2[e] <=>	Exchange
R_EX_for_e	EX_for(e)	for[e] ->	Exchange
R_EX_fru_e	EX_fru(e)	fru[e] ->	Exchange
R_EX_fum_e	EX_fum(e)	fum[e] ->	Exchange
R_EX_gal_e	EX_gal(e)	gal[e] ->	Exchange
R_EX_glc_e	EX_glc(e)	glc_D[e] <=>	Exchange
R_EX_glcn_e	EX_glcn(e)	glcn[e] ->	Exchange
R_EX_gln_L_e	EX_gln_L(e)	gln_L[e] ->	Exchange
R_EX_glu_L_e	EX_glu_L(e)	glu_L[e] ->	Exchange
R_EX_gly_e	EX_gly(e)	gly[e] ->	Exchange
R_EX_glyc_e	EX_glyc(e)	glyc[e] ->	Exchange
R_EX_h2o_e	EX_h2o(e)	h2o[e] <=>	Exchange
R_EX_h_e	EX_h(e)	h[e] ->	Exchange
R_EX_his_L_e	EX_his_L(e)	his_L[e] ->	Exchange
R_EX_ile_L_e	EX_ile_L(e)	ile_L[e] ->	Exchange
R_EX_lac_D_e	EX_lac_D(e)	lac_D[e] ->	Exchange
R_EX_lac_L_e	EX_lac_L(e)	lac_L[e] ->	Exchange
R_EX_leu_L_e	EX_leu_L(e)	leu_L[e] ->	Exchange
R_EX_lys_L_e	EX_lys_L(e)	lys_L[e] ->	Exchange
R_EX_mal_L_e	EX_mal_L(e)	mal_L[e] ->	Exchange
R_EX_man_e	EX_man(e)	man[e] ->	Exchange
R_EX_met_L_e	EX_met_L(e)	met_L[e] ->	Exchange
R_EX_na1_e	EX_na1(e)	na[e] <=>	Exchange
R_EX_nh3_e	EX_nh3(e)	nh3[e] <=>	Exchange
R_EX_no2_e	EX_no2(e)	no2[e] ->	Exchange
R_EX_no3_e	EX_no3(e)	no3[e] ->	Exchange
R_EX_o2_e	EX_o2(e)	o2[e] <=>	Exchange
R_EX_orn_e	EX_orn(e)	orn[e] ->	Exchange
R_EX_phe_L_e	EX_phe_L(e)	phe_L[e] ->	Exchange
R_EX_ppi_e	EX_ppi(e)	ppi[e] <=>	Exchange
R_EX_pnto_R_e	EX_pnto_R(e)	pant_R[e] ->	Exchange
R_EX_pro_L_e	EX_pro_L(e)	pro_L[e] ->	Exchange
R_EX_pyr_e	EX_pyr(e)	pyr[e] ->	Exchange
R_EX_rib_D_e	EX_rib_D(e)	rib_D[e] ->	Exchange
R_EX_ser_L_e	EX_ser_L(e)	ser_L[e] ->	Exchange
R_EX_so3_e	EX_so3(e)	so3[e] <=>	Exchange
R_EX_suc_e	EX_suc(e)	suc[e] ->	Exchange
R_EX_sucr_e	EX_sucr(e)	sucr[e] ->	Exchange
R_EX_thr_L_e	EX_thr_L(e)	thr_L[e] ->	Exchange
R_EX_tre_e	EX_tre(e)	tre[e] ->	Exchange
R_EX_trp_L_e	EX_trp_L(e)	trp_L[e] ->	Exchange
R_EX_tyr_L_e	EX_tyr_L(e)	tyr_L[e] ->	Exchange
R_EX_ura_e	EX_ura(e)	ura[e] ->	Exchange
R_EX_urea_e	EX_urea(e)	urea[e] ->	Exchange
R_EX_val_L_e	EX_val_L(e)	val_L[e] ->	Exchange
R_EX_xyl_D_e	EX_xyl_D(e)	xyl_D[e] ->	Exchange
R_EX_ncam_e	EX_ncam(e)	ncam[e] <=>	Exchange
R_EX_btn_e	EX_btn(e)	btn[e] <=>	Exchange
R_EX_ppa_e	EX_ppa(e)	ppa[e] ->	Exchange
ACC_glycogen_c	ACC_glycogen(c)	glycogen[c] ->	Alternate Carbon Metabolism
R_EX_itn_e	EX_itn(e)	itn[e] ->	Exchange
R_pi_buf	pi_buf	pi[c] ->	Exchange
R_combineComplexes	combineComplexes	4 h[c] + q8h2[c] + 0.5 o2[c] -> 4 h[e] + h2o[c] + q8[c]	Oxidative Phosphorylation
R_leakage	leakage	h[c] -> h[e]	Leakage
R_slipe	slipe	h[e] -> h[c]	slipe
R_GAM_d	GAM_d	gam[e] -> gam[c]	Exchange
R_gam2gam6p	gam2gam6p	atp[c] + gam[c] -> adp[c] + gam6p[c]	Alternate Carbon Metabolism
R_GAM_t_PEP	GAM_t_PEP	pep[c] + gam[e] -> pyr[c] + gam6p[c]	Transport Extracellular
R_EX_gam_e	EX_gam(e)	gam[e] ->	Exchange
R_EX_ara_e	EX_ara(e)	ara[e] ->	Exchange
R_ARA_d	ARA_d	ara[e] -> ara[c]	Transport Extracellular
R_aradh	aradh	nad[c] + ara[c] -> h[c] + nadh[c] + xyl_D[c]	Alternate Carbon Metabolism
R_LYS_d	LYS_d	lys_L[c] -> lys_L[e]	Transport Extracellular
R_thfC_1	thfC_1	thf[c] -> 10fthf[c]	Transport Extracellular
R_actA	actA	ac[c] + succoa[c] -> accoa[c] + suc[c]
R_metB_2	metB_2	achms[c] + hcys[c] -> ac[c] + hma[c]	Methionine Metabolism
R_aecD_2	aecD_2	h2o[c] + hma[c] -> nh3[c] + 2obut[c] + hcys[c]	Methionine Metabolism
R_EX_pca	EX_pca	pca[e] ->	Exchange
R_PCA_d	PCA_d	pca[e] -> pca[c]
R_pcaGF	pcaGF	pca[c] -> accoa[c] + succoa[c]
R_EX_coa	EX_coa	coa[c] ->
R_EX_malt	EX_malt	malt[e] <=>
R_MALT_t_ATP	MALT_t_ATP	2 atp[c] + malt[e] -> 2 adp[c] + malt[c]
R_malQ	malQ	2 atp[c] + malt[c] -> 2 adp[c] + 2 g6p[c]
R_ASN_t_NA	R_ASN_t_NA	na[e] + asn_L[e] -> asn_L[c] + na[c]	Transport Extracellular
R_ASP_t_ATP	R_ASP_t_ATP	atp[c] + h2o[c] + asp_L[e] -> h[c] + adp[c] + pi[c] + asp_L[c]	Transport Extracellular
R_MET_t_NA	R_MET_t_NA	na[e] + met_L[e] -> met_L[c] + na[c]	Transport Extracellular
R_glsK	R_glsK	h2o[c] + gln_L[c] -> glu_L[c] + nh3[c]	Glutamate metabolism
R_alaT	R_alaT	pyr[c] + glu_L[c] -> akg[c] + ala_L[c]	Alanine and Aspartate Metabolism
R_LYS_t_ILE	R_LYS_t_ILE	ile_L[c] + lys_L[e] -> lys_L[c] + ile_L[e]	Transport Extracellular

## Sheet: Metabolite List
Abbreviation	Description	Compartment
h[c]	M_h_c	Cytoplasm
h[e]	M_h_e	Extracellular
atp[c]	M_atp_c	Cytoplasm
glc_D[c]	M_glc_D_c	Cytoplasm
adp[c]	M_adp_c	Cytoplasm
g6p[c]	M_g6p_c	Cytoplasm
f6p[c]	M_f6p_c	Cytoplasm
fdp[c]	M_fdp_c	Cytoplasm
h2o[c]	M_h2o_c	Cytoplasm
pi[c]	M_pi_c	Cytoplasm
dhap[c]	M_dhap_c	Cytoplasm
g3p[c]	M_g3p_c	Cytoplasm
nad[c]	M_nad_c	Cytoplasm
13dpg[c]	M_13dpg_c	Cytoplasm
nadh[c]	M_nadh_c	Cytoplasm
nadph[c]	M_nadph_c	Cytoplasm
nadp[c]	M_nadp_c	Cytoplasm
3pg[c]	M_3pg_c	Cytoplasm
2pg[c]	M_2pg_c	Cytoplasm
pep[c]	M_pep_c	Cytoplasm
pyr[c]	M_pyr_c	Cytoplasm
lac_L[c]	M_lac_L_c	Cytoplasm
amp[c]	M_amp_c	Cytoplasm
mal_L[c]	M_mal_L_c	Cytoplasm
co2[c]	M_co2_c	Cytoplasm
accoa[c]	M_accoa_c	Cytoplasm
actp[c]	M_actp_c	Cytoplasm
coa[c]	M_coa_c	Cytoplasm
ac[c]	M_ac_c	Cytoplasm
q8[c]	M_q8_c	Cytoplasm
q8h2[c]	M_q8h2_c	Cytoplasm
for[c]	M_for_c	Cytoplasm
oaa[c]	M_oaa_c	Cytoplasm
cit[c]	M_cit_c	Cytoplasm
acn[c]	M_acn_c	Cytoplasm
icit[c]	M_icit_c	Cytoplasm
akg[c]	M_akg_c	Cytoplasm
succoa[c]	M_succoa_c	Cytoplasm
suc[c]	M_suc_c	Cytoplasm
fum[c]	M_fum_c	Cytoplasm
glx[c]	M_glx_c	Cytoplasm
gtp[c]	M_gtp_c	Cytoplasm
gdp[c]	M_gdp_c	Cytoplasm
hco3[c]	M_hco3_c	Cytoplasm
6pgl[c]	M_6pgl_c	Cytoplasm
6pgc[c]	M_6pgc_c	Cytoplasm
ru5p_D[c]	M_ru5p_D_c	Cytoplasm
r5p[c]	M_r5p_c	Cytoplasm
xu5p_D[c]	M_xu5p_D_c	Cytoplasm
s7p[c]	M_s7p_c	Cytoplasm
e4p[c]	M_e4p_c	Cytoplasm
o2[c]	M_o2_c	Cytoplasm
trdox[c]	M_trdox_c	Cytoplasm
trdrd[c]	M_trdrd_c	Cytoplasm
h2s[c]	M_h2s_c	Cytoplasm
so3[c]	M_so3_c	Cytoplasm
glyc3p[c]	M_glyc3p_c	Cytoplasm
pro_L[c]	M_pro_L_c	Cytoplasm
1pyr5c[c]	M_1pyr5c_c	Cytoplasm
no3[c]	M_no3_c	Cytoplasm
no2[c]	M_no2_c	Cytoplasm
malcoa[c]	M_malcoa_c	Cytoplasm
ACP[c]	M_ACP_c	Cytoplasm
acACP[c]	M_acACP_c	Cytoplasm
malACP[c]	M_malACP_c	Cytoplasm
actACP[c]	M_actACP_c	Cytoplasm
C140ACP[c]	M_C140ACP_c	Cytoplasm
C150ACP[c]	M_C150ACP_c	Cytoplasm
C160ACP[c]	M_C160ACP_c	Cytoplasm
C180ACP[c]	M_C180ACP_c	Cytoplasm
C161ACP[c]	M_C161ACP_c	Cytoplasm
C181ACP[c]	M_C181ACP_c	Cytoplasm
AGL3P[c]	M_AGL3P_c	Cytoplasm
pa_EC[c]	M_pa_EC_c	Cytoplasm
cdpdag_EC[c]	M_cdpdag_EC_c	Cytoplasm
cmp[c]	M_cmp_c	Cytoplasm
pgp_EC[c]	M_pgp_EC_c	Cytoplasm
ser_L[c]	M_ser_L_c	Cytoplasm
ps_EC[c]	M_ps_EC_c	Cytoplasm
pg_EC[c]	M_pg_EC_c	Cytoplasm
prpp[c]	M_prpp_c	Cytoplasm
gln_L[c]	M_gln_L_c	Cytoplasm
glu_L[c]	M_glu_L_c	Cytoplasm
ppi[c]	M_ppi_c	Cytoplasm
pram[c]	M_pram_c	Cytoplasm
gly[c]	M_gly_c	Cytoplasm
gar[c]	M_gar_c	Cytoplasm
10fthf[c]	M_10fthf_c	Cytoplasm
fgam[c]	M_fgam_c	Cytoplasm
thf[c]	M_thf_c	Cytoplasm
fpram[c]	M_fpram_c	Cytoplasm
air[c]	M_air_c	Cytoplasm
5aizc[c]	M_5aizc_c	Cytoplasm
asp_L[c]	M_asp_L_c	Cytoplasm
25aics[c]	M_25aics_c	Cytoplasm
aicar[c]	M_aicar_c	Cytoplasm
fprica[c]	M_fprica_c	Cytoplasm
imp[c]	M_imp_c	Cytoplasm
dcamp[c]	M_dcamp_c	Cytoplasm
xmp[c]	M_xmp_c	Cytoplasm
gmp[c]	M_gmp_c	Cytoplasm
dadp[c]	M_dadp_c	Cytoplasm
datp[c]	M_datp_c	Cytoplasm
dgdp[c]	M_dgdp_c	Cytoplasm
dgtp[c]	M_dgtp_c	Cytoplasm
5caiz[c]	M_5caiz_c	Cytoplasm
cdp[c]	M_cdp_c	Cytoplasm
dcdp[c]	M_dcdp_c	Cytoplasm
udp[c]	M_udp_c	Cytoplasm
dudp[c]	M_dudp_c	Cytoplasm
dtdp[c]	M_dtdp_c	Cytoplasm
dttp[c]	M_dttp_c	Cytoplasm
dtmp[c]	M_dtmp_c	Cytoplasm
dump[c]	M_dump_c	Cytoplasm
mlthf[c]	M_mlthf_c	Cytoplasm
dhf[c]	M_dhf_c	Cytoplasm
dutp[c]	M_dutp_c	Cytoplasm
dctp[c]	M_dctp_c	Cytoplasm
nh3[c]	M_nh3_c	Cytoplasm
ctp[c]	M_ctp_c	Cytoplasm
orot[c]	M_orot_c	Cytoplasm
orot5p[c]	M_orot5p_c	Cytoplasm
utp[c]	M_utp_c	Cytoplasm
ump[c]	M_ump_c	Cytoplasm
dhor_S[c]	M_dhor_S_c	Cytoplasm
cbasp[c]	M_cbasp_c	Cytoplasm
cbp[c]	M_cbp_c	Cytoplasm
ins[c]	M_ins_c	Cytoplasm
hxan[c]	M_hxan_c	Cytoplasm
adn[c]	M_adn_c	Cytoplasm
ade[c]	M_ade_c	Cytoplasm
r1p[c]	M_r1p_c	Cytoplasm
gua[c]	M_gua_c	Cytoplasm
dgmp[c]	M_dgmp_c	Cytoplasm
dgsn[c]	M_dgsn_c	Cytoplasm
gsn[c]	M_gsn_c	Cytoplasm
xtsn[c]	M_xtsn_c	Cytoplasm
xan[c]	M_xan_c	Cytoplasm
cytd[c]	M_cytd_c	Cytoplasm
uri[c]	M_uri_c	Cytoplasm
ura[c]	M_ura_c	Cytoplasm
thymd[c]	M_thymd_c	Cytoplasm
val_L[c]	M_val_L_c	Cytoplasm
3mob[c]	M_3mob_c	Cytoplasm
ala_L[c]	M_ala_L_c	Cytoplasm
ala_D[c]	M_ala_D_c	Cytoplasm
alac_S[c]	M_alac_S_c	Cytoplasm
23dhmb[c]	M_23dhmb_c	Cytoplasm
4pasp[c]	M_4pasp_c	Cytoplasm
aspsa[c]	M_aspsa_c	Cytoplasm
23dhdp[c]	M_23dhdp_c	Cytoplasm
thdp[c]	M_thdp_c	Cytoplasm
sl2a6o[c]	M_sl2a6o_c	Cytoplasm
sl26da[c]	M_sl26da_c	Cytoplasm
26dap_LL[c]	M_26dap_LL_c	Cytoplasm
26dap_M[c]	M_26dap_M_c	Cytoplasm
lys_L[c]	M_lys_L_c	Cytoplasm
acglu[c]	M_acglu_c	Cytoplasm
acorn[c]	M_acorn_c	Cytoplasm
orn[c]	M_orn_c	Cytoplasm
acg5p[c]	M_acg5p_c	Cytoplasm
acg5sa[c]	M_acg5sa_c	Cytoplasm
citr_L[c]	M_citr_L_c	Cytoplasm
argsuc[c]	M_argsuc_c	Cytoplasm
arg_L[c]	M_arg_L_c	Cytoplasm
asn_L[c]	M_asn_L_c	Cytoplasm
hom_L[c]	M_hom_L_c	Cytoplasm
phom[c]	M_phom_c	Cytoplasm
thr_L[c]	M_thr_L_c	Cytoplasm
2obut[c]	M_2obut_c	Cytoplasm
2ahbut[c]	M_2ahbut_c	Cytoplasm
23dhmp[c]	M_23dhmp_c	Cytoplasm
3mop[c]	M_3mop_c	Cytoplasm
ile_L[c]	M_ile_L_c	Cytoplasm
3c3hmp[c]	M_3c3hmp_c	Cytoplasm
2ippm[c]	M_2ippm_c	Cytoplasm
3c2hmp[c]	M_3c2hmp_c	Cytoplasm
4mop[c]	M_4mop_c	Cytoplasm
leu_L[c]	M_leu_L_c	Cytoplasm
3c4mop[c]	M_3c4mop_c	Cytoplasm
glu5p[c]	M_glu5p_c	Cytoplasm
glu5sa[c]	M_glu5sa_c	Cytoplasm
3php[c]	M_3php_c	Cytoplasm
pser_L[c]	M_pser_L_c	Cytoplasm
chor[c]	M_chor_c	Cytoplasm
pphn[c]	M_pphn_c	Cytoplasm
34hpp[c]	M_34hpp_c	Cytoplasm
tyr_L[c]	M_tyr_L_c	Cytoplasm
3ig3p[c]	M_3ig3p_c	Cytoplasm
trp_L[c]	M_trp_L_c	Cytoplasm
anth[c]	M_anth_c	Cytoplasm
pran[c]	M_pran_c	Cytoplasm
2cpr5p[c]	M_2cpr5p_c	Cytoplasm
acser[c]	M_acser_c	Cytoplasm
cys_L[c]	M_cys_L_c	Cytoplasm
phpyr[c]	M_phpyr_c	Cytoplasm
phe_L[c]	M_phe_L_c	Cytoplasm
5mthf[c]	M_5mthf_c	Cytoplasm
hcys_L[c]	M_hcys_L_c	Cytoplasm
met_L[c]	M_met_L_c	Cytoplasm
cyst_L[c]	M_cyst_L_c	Cytoplasm
achms[c]	M_achms_c	Cytoplasm
ahcys[c]	M_ahcys_c	Cytoplasm
amet[c]	M_amet_c	Cytoplasm
prbatp[c]	M_prbatp_c	Cytoplasm
prbamp[c]	M_prbamp_c	Cytoplasm
prfp[c]	M_prfp_c	Cytoplasm
prlp[c]	M_prlp_c	Cytoplasm
eig3p[c]	M_eig3p_c	Cytoplasm
imacp[c]	M_imacp_c	Cytoplasm
hisp[c]	M_hisp_c	Cytoplasm
histd[c]	M_histd_c	Cytoplasm
his_L[c]	M_his_L_c	Cytoplasm
man6p[c]	M_man6p_c	Cytoplasm
man1p[c]	M_man1p_c	Cytoplasm
gdpman[c]	M_gdpman_c	Cytoplasm
glyc[c]	M_glyc_c	Cytoplasm
acgam1p[c]	M_acgam1p_c	Cytoplasm
uacgam[c]	M_uacgam_c	Cytoplasm
gam6p[c]	M_gam6p_c	Cytoplasm
gam1p[c]	M_gam1p_c	Cytoplasm
g1p[c]	M_g1p_c	Cytoplasm
udpg[c]	M_udpg_c	Cytoplasm
ALAALA[c]	M_ALAALA_c	Cytoplasm
glu_D[c]	M_glu_D_c	Cytoplasm
uaccg[c]	M_uaccg_c	Cytoplasm
uamr[c]	M_uamr_c	Cytoplasm
pnto_R[c]	M_pnto_R_c	Cytoplasm
4ppan[c]	M_4ppan_c	Cytoplasm
4ppcys[c]	M_4ppcys_c	Cytoplasm
pan4p[c]	M_pan4p_c	Cytoplasm
dpcoa[c]	M_dpcoa_c	Cytoplasm
methf[c]	M_methf_c	Cytoplasm
dnad[c]	M_dnad_c	Cytoplasm
nicrnt[c]	M_nicrnt_c	Cytoplasm
ncam[c]	M_ncam_c	Cytoplasm
nac[c]	M_nac_c	Cytoplasm
2dhp[c]	M_2dhp_c	Cytoplasm
pant_R[c]	M_pant_R_c	Cytoplasm
ala_B[c]	M_ala_B_c	Cytoplasm
25drapp[c]	M_25drapp_c	Cytoplasm
5apru[c]	M_5apru_c	Cytoplasm
5aprbu[c]	M_5aprbu_c	Cytoplasm
db4p[c]	M_db4p_c	Cytoplasm
4r5au[c]	M_4r5au_c	Cytoplasm
dmlz[c]	M_dmlz_c	Cytoplasm
ribflv[c]	M_ribflv_c	Cytoplasm
fmn[c]	M_fmn_c	Cytoplasm
fad[c]	M_fad_c	Cytoplasm
ahdt[c]	M_ahdt_c	Cytoplasm
dhpmp[c]	M_dhpmp_c	Cytoplasm
dhnpt[c]	M_dhnpt_c	Cytoplasm
6hmhpt[c]	M_6hmhpt_c	Cytoplasm
4adcho[c]	M_4adcho_c	Cytoplasm
4abz[c]	M_4abz_c	Cytoplasm
6hmhptpp[c]	M_6hmhptpp_c	Cytoplasm
dhpt[c]	M_dhpt_c	Cytoplasm
2dda7p[c]	M_2dda7p_c	Cytoplasm
3dhq[c]	M_3dhq_c	Cytoplasm
3dhsk[c]	M_3dhsk_c	Cytoplasm
skm[c]	M_skm_c	Cytoplasm
skm5p[c]	M_skm5p_c	Cytoplasm
3psme[c]	M_3psme_c	Cytoplasm
tre6p[c]	M_tre6p_c	Cytoplasm
tre[c]	M_tre_c	Cytoplasm
adpglc[c]	M_adpglc_c	Cytoplasm
glycogen[c]	M_glycogen_c	Cytoplasm
suc6p[c]	M_suc6p_c	Cytoplasm
fru[c]	M_fru_c	Cytoplasm
f1p[c]	M_f1p_c	Cytoplasm
glc_D[e]	M_glc_D_e	Extracellular
ac[e]	M_ac_e	Extracellular
co2[e]	M_co2_e	Extracellular
o2[e]	M_o2_e	Extracellular
h2o[e]	M_h2o_e	Extracellular
lac_L[e]	M_lac_L_e	Extracellular
so3[e]	M_so3_e	Extracellular
suc[e]	M_suc_e	Extracellular
glu_L[e]	M_glu_L_e	Extracellular
nh3[e]	M_nh3_e	Extracellular
pi[e]	M_pi_e	Extracellular
gln_L[e]	M_gln_L_e	Extracellular
na[c]	M_na_c	Cytoplasm
na[e]	M_na_e	Extracellular
ala_L[e]	M_ala_L_e	Extracellular
val_L[e]	M_val_L_e	Extracellular
lys_L[e]	M_lys_L_e	Extracellular
cit[e]	M_cit_e	Extracellular
leu_L[e]	M_leu_L_e	Extracellular
tyr_L[e]	M_tyr_L_e	Extracellular
trp_L[e]	M_trp_L_e	Extracellular
pro_L[e]	M_pro_L_e	Extracellular
ile_L[e]	M_ile_L_e	Extracellular
met_L[e]	M_met_L_e	Extracellular
ser_L[e]	M_ser_L_e	Extracellular
thr_L[e]	M_thr_L_e	Extracellular
arg_L[e]	M_arg_L_e	Extracellular
PROTEIN[c]	M_PROTEIN_c	Cytoplasm
DNA[c]	M_DNA_c	Cytoplasm
RNA[c]	M_RNA_c	Cytoplasm
PHOSPHOLIPID[c]	M_PHOSPHOLIPID_c	Cytoplasm
PEPTIDOGLYCAN[c]	M_PEPTIDOGLYCAN_c	Cytoplasm
ARABINOGALACTAN[c]	M_ARABINOGALACTAN_c	Cytoplasm
MYCOLICACID[c]	M_MYCOLICACID_c	Cytoplasm
damp[c]	M_damp_c	Cytoplasm
dcmp[c]	M_dcmp_c	Cytoplasm
udpgal[c]	M_udpgal_c	Cytoplasm
udpara[c]	M_udpara_c	Cytoplasm
FREEMYCOLICACID[c]	M_FREEMYCOLICACID_c	Cytoplasm
TMCM[c]	M_TMCM_c	Cytoplasm
TDCM[c]	M_TDCM_c	Cytoplasm
PIT[c]	M_PIT_c	Cytoplasm
PIM[c]	M_PIM_c	Cytoplasm
lac_D[c]	M_lac_D_c	Cytoplasm
h2o2[c]	M_h2o2_c	Cytoplasm
malts[c]	M_malts_c	Cytoplasm
fadh2[c]	M_fadh2_c	Cytoplasm
duri[c]	M_duri_c	Cytoplasm
dcyt[c]	M_dcyt_c	Cytoplasm
dad_2[c]	M_dad_2_c	Cytoplasm
trnaglu[c]	M_trnaglu_c	Cytoplasm
glutrna[c]	M_glutrna_c	Cytoplasm
glu1sa[c]	M_glu1sa_c	Cytoplasm
5aop[c]	M_5aop_c	Cytoplasm
ppbng[c]	M_ppbng_c	Cytoplasm
hmbil[c]	M_hmbil_c	Cytoplasm
uppg3[c]	M_uppg3_c	Cytoplasm
cpppg3[c]	M_cpppg3_c	Cytoplasm
pppg9[c]	M_pppg9_c	Cytoplasm
ppp9[c]	M_ppp9_c	Cytoplasm
fe2[c]	M_fe2_c	Cytoplasm
pheme[c]	M_pheme_c	Cytoplasm
frdp[c]	M_frdp_c	Cytoplasm
hemeO[c]	M_hemeO_c	Cytoplasm
ichor[c]	M_ichor_c	Cytoplasm
2shchc[c]	M_2shchc_c	Cytoplasm
sucbz[c]	M_sucbz_c	Cytoplasm
sbzcoa[c]	M_sbzcoa_c	Cytoplasm
dhna[c]	M_dhna_c	Cytoplasm
2dmmq8[c]	M_2dmmq8_c	Cytoplasm
acald[c]	M_acald_c	Cytoplasm
etoh[c]	M_etoh_c	Cytoplasm
glyc_R[c]	M_glyc_R_c	Cytoplasm
acgam6p[c]	M_acgam6p_c	Cytoplasm
rib_D[c]	M_rib_D_c	Cytoplasm
xyl_D[c]	M_xyl_D_c	Cytoplasm
gal[c]	M_gal_c	Cytoplasm
gal1p[c]	M_gal1p_c	Cytoplasm
glcn[c]	M_glcn_c	Cytoplasm
ppa[c]	M_ppa_c	Cytoplasm
4abut[c]	M_4abut_c	Cytoplasm
sucsal[c]	M_sucsal_c	Cytoplasm
aps[c]	M_aps_c	Cytoplasm
paps[c]	M_paps_c	Cytoplasm
pap[c]	M_pap_c	Cytoplasm
urea[c]	M_urea_c	Cytoplasm
kapa[c]	M_kapa_c	Cytoplasm
dann[c]	M_dann_c	Cytoplasm
dtbt[c]	M_dtbt_c	Cytoplasm
btn[c]	M_btn_c	Cytoplasm
itn[c]	M_itn_c	Cytoplasm
itn[e]	M_itn_e	Extracellular
urea[e]	M_urea_e	Extracellular
no3[e]	M_no3_e	Extracellular
phe_L[e]	M_phe_L_e	Extracellular
fru[e]	M_fru_e	Extracellular
man[e]	M_man_e	Extracellular
sucr[e]	M_sucr_e	Extracellular
tre[e]	M_tre_e	Extracellular
rib_D[e]	M_rib_D_e	Extracellular
xyl_D[e]	M_xyl_D_e	Extracellular
ura[e]	M_ura_e	Extracellular
orn[e]	M_orn_e	Extracellular
glcn[e]	M_glcn_e	Extracellular
4abut[e]	M_4abut_e	Extracellular
ncam[e]	M_ncam_e	Extracellular
no2[e]	M_no2_e	Extracellular
pant_R[e]	M_pant_R_e	Extracellular
btn[e]	M_btn_e	Extracellular
glyc[e]	M_glyc_e	Extracellular
etoh[e]	M_etoh_e	Extracellular
gal[e]	M_gal_e	Extracellular
glyc_R[e]	M_glyc_R_e	Extracellular
ppa[e]	M_ppa_e	Extracellular
for[e]	M_for_e	Extracellular
lac_D[e]	M_lac_D_e	Extracellular
asn_L[e]	M_asn_L_e	Extracellular
asp_L[e]	M_asp_L_e	Extracellular
gly[e]	M_gly_e	Extracellular
cys_L[e]	M_cys_L_e	Extracellular
his_L[e]	M_his_L_e	Extracellular
ppi[e]	M_ppi_e	Extracellular
pyr[e]	M_pyr_e	Extracellular
acgam[e]	M_acgam_e	Extracellular
fe2[e]	M_fe2_e	Extracellular
fum[e]	M_fum_e	Extracellular
mal_L[e]	M_mal_L_e	Extracellular
hom_L[e]	M_hom_L_e	Extracellular
gam[e]	M_gam_e	Extracellular
gam[c]	M_gam_c	Cytoplasm
ara[e]	M_ara_e	Extracellular
ara[c]	M_ara_c	Cytoplasm
hcys[c]	M_hcys_c	Cytoplasm
hma[c]	M_hma_c	Cytoplasm
pca[e]	M_pca_e	Extracellular
pca[c]	M_pca_c	Cytoplasm
malt[e]	M_malt_e	Extracellular
malt[c]	M_malt_c	Cytoplasm
