# Supplementary material for: Physiological Response of Corynebacterium glutamicum to Increasingly Nutrient-Rich Growth Conditions
Source: Front Microbiol. 2018 Aug 29;9:2058. doi: 10.3389/fmicb.2018.02058 (PMC6123352; doi:10.3389/fmicb.2018.02058)
Supplement: Supplementary file 4 [file Data_Sheet_2.ZIP]

Archive with 1 entries (1 files):
- iMG481.xml
